# Supplementary material for: Predicting the frequencies of drug side effects
Source: Nat Commun. 2020 Sep 11;11:4575. doi: 10.1038/s41467-020-18305-y (PMC7486409; doi:10.1038/s41467-020-18305-y)
Supplement: Supplementary file 3 — Supplementary Data 1 [file 41467_2020_18305_MOESM3_ESM.txt]

GenericName	SideeffectTerm	FrequencyRatingValue
alfentanil	asthenia	4
alfentanil	movement disorder	4
alfentanil	dyskinesia	4
alfentanil	tachycardia	5
alfentanil	hypertension	5
alfentanil	vomiting	5
alfentanil	injection site pain	4
alfentanil	bradycardia	5
alfentanil	apnoea	4
alfentanil	dizziness	4
alfentanil	procedural pain	4
alfentanil	nausea	5
alfentanil	fatigue	4
alfentanil	chills	4
alfentanil	euphoric mood	4
alfentanil	hypotension	5
alfentanil	muscle rigidity	5
telithromycin	flatulence	4
telithromycin	diarrhoea	4
telithromycin	dysgeusia	4
telithromycin	vertigo	4
telithromycin	vomiting	4
telithromycin	headache	4
telithromycin	dizziness	4
telithromycin	nausea	4
telithromycin	gastrointestinal pain	4
telithromycin	dyspepsia	4
telithromycin	abdominal pain	4
telithromycin	visual impairment	4
simeprevir	asthenia	5
simeprevir	dermatitis	5
simeprevir	hepatobiliary disease	4
simeprevir	dyspnoea	5
simeprevir	insomnia	5
simeprevir	myalgia	5
simeprevir	mediastinal disorder	5
simeprevir	headache	5
simeprevir	nausea	5
simeprevir	fatigue	5
simeprevir	anaemia	5
simeprevir	rash	5
simeprevir	photosensitivity reaction	5
simeprevir	musculoskeletal discomfort	5
simeprevir	pruritus	5
pentamidine.isethionate	asthenia	5
pentamidine.isethionate	decreased appetite	5
pentamidine.isethionate	dyspnoea	5
pentamidine.isethionate	cough	5
pentamidine.isethionate	wheezing	5
pentamidine.isethionate	body temperature increased	5
pentamidine.isethionate	dizziness	5
pentamidine.isethionate	infection	5
pentamidine.isethionate	fatigue	5
penicillamine	leukopenia	4
penicillamine	dermatitis	4
penicillamine	protein urine present	4
penicillamine	thrombocytopenia	4
penicillamine	rash	4
penicillamine	proteinuria	4
lamivudine	asthenia	5
lamivudine	fungal skin infection	4
lamivudine	viral infection	4
lamivudine	paraesthesia	1
lamivudine	feeling abnormal	5
lamivudine	bronchitis	4
lamivudine	dermatitis	4
lamivudine	blood creatine phosphokinase increased	4
lamivudine	nasopharyngitis	5
lamivudine	sinusitis	4
lamivudine	flatulence	4
lamivudine	lymphadenopathy	5
lamivudine	diarrhoea	5
lamivudine	respiratory tract infection	5
lamivudine	pancreatitis	2
lamivudine	affective disorder	4
lamivudine	gastrointestinal infection	4
lamivudine	hyperlactacidaemia	4
lamivudine	folliculitis	4
lamivudine	insomnia	4
lamivudine	cough	5
lamivudine	myalgia	4
lamivudine	neutropenia	4
lamivudine	abdominal distension	4
lamivudine	aplasia pure red cell	1
lamivudine	hepatomegaly	5
lamivudine	sleep disorder	4
lamivudine	wheezing	4
lamivudine	splenomegaly	4
lamivudine	lactic acidosis	2
lamivudine	musculoskeletal pain	5
lamivudine	ill-defined disorder	5
lamivudine	hyperhidrosis	4
lamivudine	vomiting	4
lamivudine	abdominal pain upper	4
lamivudine	headache	5
lamivudine	neuropathy peripheral	5
lamivudine	body temperature increased	5
lamivudine	dizziness	4
lamivudine	thrombocytopenia	3
lamivudine	myopathy	4
lamivudine	oropharyngeal pain	5
lamivudine	respiration abnormal	4
lamivudine	dry mouth	4
lamivudine	rhinorrhoea	5
lamivudine	oropharyngeal discomfort	5
lamivudine	muscle spasms	4
lamivudine	nausea	5
lamivudine	depression	4
lamivudine	acne	4
lamivudine	respiratory disorder	4
lamivudine	discomfort	5
lamivudine	fatigue	5
lamivudine	arthralgia	4
lamivudine	chills	5
lamivudine	anaemia	4
lamivudine	alopecia	4
lamivudine	breath sounds abnormal	4
lamivudine	stomatitis	4
lamivudine	rash	4
lamivudine	malaise	5
lamivudine	abdominal pain	4
lamivudine	angioedema	2
lamivudine	mouth ulceration	4
lamivudine	musculoskeletal discomfort	4
lamivudine	inflammation	4
lamivudine	pruritus	4
atorvastatin	asthenia	4
atorvastatin	pharyngitis	4
atorvastatin	dermatitis	4
atorvastatin	nasopharyngitis	4
atorvastatin	sinusitis	4
atorvastatin	laryngeal pain	4
atorvastatin	insomnia	4
atorvastatin	myalgia	4
atorvastatin	alanine aminotransferase increased	3
atorvastatin	musculoskeletal pain	4
atorvastatin	influenza	4
atorvastatin	urinary tract infection	4
atorvastatin	pain in extremity	4
atorvastatin	muscle spasms	4
atorvastatin	gastrointestinal pain	4
atorvastatin	rash	4
atorvastatin	abdominal pain	4
atorvastatin	musculoskeletal discomfort	4
retigabine	disorientation	4
retigabine	asthenia	4
retigabine	gait disturbance	4
retigabine	chromaturia	4
retigabine	somnolence	5
retigabine	paraesthesia	4
retigabine	constipation	4
retigabine	feeling abnormal	4
retigabine	osteoarthritis	4
retigabine	anxiety	4
retigabine	coordination abnormal	4
retigabine	disturbance in attention	4
retigabine	balance disorder	4
retigabine	diplopia	4
retigabine	psychotic disorder	4
retigabine	confusional state	4
retigabine	weight increased	4
retigabine	haematuria	4
retigabine	vertigo	4
retigabine	influenza	4
retigabine	aphasia	4
retigabine	dizziness	5
retigabine	dysarthria	4
retigabine	memory impairment	4
retigabine	amnesia	4
retigabine	vision blurred	4
retigabine	nausea	4
retigabine	tremor	4
retigabine	urinary hesitation	4
retigabine	fatigue	5
retigabine	dyspepsia	4
retigabine	dysuria	4
levetiracetam	aggression	5
levetiracetam	asthenia	5
levetiracetam	decreased appetite	4
levetiracetam	viral infection	4
levetiracetam	somnolence	4
levetiracetam	paraesthesia	4
levetiracetam	nasal congestion	4
levetiracetam	constipation	4
levetiracetam	feeling abnormal	4
levetiracetam	pharyngitis	4
levetiracetam	anxiety	4
levetiracetam	coordination abnormal	4
levetiracetam	disturbance in attention	4
levetiracetam	hostility	4
levetiracetam	chest pain	4
levetiracetam	nasopharyngitis	5
levetiracetam	urine analysis abnormal	4
levetiracetam	balance disorder	4
levetiracetam	sinusitis	4
levetiracetam	diplopia	4
levetiracetam	rhinitis	4
levetiracetam	ecchymosis	4
levetiracetam	personality disorder	4
levetiracetam	laryngeal pain	4
levetiracetam	psychotic disorder	4
levetiracetam	diarrhoea	4
levetiracetam	rash pustular	4
levetiracetam	confusional state	4
levetiracetam	cough	4
levetiracetam	gastroenteritis	4
levetiracetam	skin discolouration	4
levetiracetam	myalgia	4
levetiracetam	gingivitis	4
levetiracetam	pain	4
levetiracetam	weight increased	4
levetiracetam	lethargy	4
levetiracetam	mental disability	4
levetiracetam	ligament sprain	4
levetiracetam	ear pain	4
levetiracetam	dehydration	4
levetiracetam	dermatitis bullous	4
levetiracetam	amblyopia	4
levetiracetam	albuminuria	4
levetiracetam	vertigo	4
levetiracetam	otitis media	4
levetiracetam	influenza	4
levetiracetam	conjunctivitis	4
levetiracetam	injury	5
levetiracetam	abdominal pain upper	4
levetiracetam	headache	5
levetiracetam	gastrointestinal disorder	4
levetiracetam	dizziness	4
levetiracetam	thrombocytopenia	4
levetiracetam	asthma	4
levetiracetam	memory impairment	4
levetiracetam	amnesia	4
levetiracetam	thinking abnormal	4
levetiracetam	affect lability	4
levetiracetam	agitation	4
levetiracetam	eczema	4
levetiracetam	depressed mood	4
levetiracetam	hyperreflexia	4
levetiracetam	nervousness	4
levetiracetam	vision blurred	4
levetiracetam	nausea	4
levetiracetam	neck pain	4
levetiracetam	depression	4
levetiracetam	face oedema	4
levetiracetam	infection	5
levetiracetam	hypersomnia	4
levetiracetam	tension	4
levetiracetam	fatigue	5
levetiracetam	arthralgia	4
levetiracetam	irritability	4
levetiracetam	tooth disorder	4
levetiracetam	abnormal behaviour	4
levetiracetam	urine abnormality	4
levetiracetam	contusion	4
levetiracetam	mood swings	4
levetiracetam	ataxia	4
levetiracetam	musculoskeletal discomfort	4
levetiracetam	pruritus	4
azelaic.acid	dry skin	4
azelaic.acid	paraesthesia	4
azelaic.acid	erythema	4
azelaic.acid	oedema	4
azelaic.acid	pain	4
azelaic.acid	dermatitis contact	4
azelaic.acid	acne	4
azelaic.acid	pruritus	4
azelastine	asthenia	4
azelastine	somnolence	4
azelastine	pharyngitis	4
azelastine	sinusitis	4
azelastine	rhinitis	4
azelastine	sneezing	4
azelastine	weight increased	4
azelastine	upper respiratory tract infection	4
azelastine	dysgeusia	4
azelastine	nasal discomfort	4
azelastine	dizziness	4
azelastine	dry mouth	4
azelastine	nausea	4
azelastine	fatigue	4
azelastine	dysaesthesia	4
azelastine	epistaxis	4
azathioprine	leukopenia	5
azathioprine	colitis	1
azathioprine	pneumonia	1
azathioprine	liver injury	2
azathioprine	stevens-johnson syndrome	1
azathioprine	lymphoma	3
azathioprine	hepatocellular injury	2
azathioprine	aplastic anaemia	2
azathioprine	erythema multiforme	1
azathioprine	diarrhoea	1
azathioprine	pancreatitis	3
azathioprine	non-hodgkin's lymphoma	3
azathioprine	diverticulitis	1
azathioprine	agranulocytosis	2
azathioprine	pancytopenia	2
azathioprine	thrombocytopenia	4
azathioprine	anaemia megaloblastic	2
azathioprine	toxic epidermal necrolysis	1
azathioprine	intestinal perforation	1
azathioprine	infection	5
azathioprine	anaemia	3
azathioprine	alopecia	2
bromazepam	somnolence	5
bromazepam	feeling abnormal	4
bromazepam	confusional state	4
bromazepam	sleep disorder	4
bromazepam	vomiting	4
bromazepam	headache	4
bromazepam	gastrointestinal disorder	4
bromazepam	speech disorder	4
bromazepam	dizziness	4
bromazepam	nausea	4
bromazepam	dyspepsia	4
bromazepam	ataxia	5
aminophylline	disorientation	4
aminophylline	ventricular extrasystoles	5
aminophylline	ventricular arrhythmia	5
aminophylline	haematemesis	4
aminophylline	rhabdomyolysis	4
aminophylline	diarrhoea	4
aminophylline	atrial fibrillation	4
aminophylline	vomiting	5
aminophylline	cardiac flutter	4
aminophylline	supraventricular tachycardia	5
aminophylline	nervousness	5
aminophylline	shock	5
aminophylline	tremor	5
aminophylline	tension	5
aminophylline	hyperglycaemia	5
aminophylline	gastrointestinal pain	5
aminophylline	hypokalaemia	5
aminophylline	sinus tachycardia	5
aminophylline	abdominal pain	5
aminophylline	hypotension	5
medroxyprogesterone	asthenia	4
medroxyprogesterone	breast pain	4
medroxyprogesterone	injection site reaction	4
medroxyprogesterone	dermatitis	4
medroxyprogesterone	hot flush	4
medroxyprogesterone	flatulence	4
medroxyprogesterone	vaginal infection	4
medroxyprogesterone	insomnia	4
medroxyprogesterone	metrorrhagia	4
medroxyprogesterone	oedema	4
medroxyprogesterone	abdominal distension	4
medroxyprogesterone	weight increased	4
medroxyprogesterone	dysmenorrhoea	4
medroxyprogesterone	haemoglobin	4
medroxyprogesterone	headache	5
medroxyprogesterone	dizziness	4
medroxyprogesterone	vaginal discharge	4
medroxyprogesterone	disturbance in sexual arousal	4
medroxyprogesterone	back pain	4
medroxyprogesterone	nervousness	5
medroxyprogesterone	muscle spasms	4
medroxyprogesterone	nausea	4
medroxyprogesterone	depression	4
medroxyprogesterone	acne	4
medroxyprogesterone	tension	5
medroxyprogesterone	discomfort	5
medroxyprogesterone	fatigue	4
medroxyprogesterone	arthralgia	4
medroxyprogesterone	alopecia	4
medroxyprogesterone	menopausal symptoms	4
medroxyprogesterone	amenorrhoea	4
medroxyprogesterone	rash	4
medroxyprogesterone	haemorrhage	4
medroxyprogesterone	musculoskeletal discomfort	4
medroxyprogesterone	libido decreased	4
sodium.oxybate	disorientation	4
sodium.oxybate	asthenia	4
sodium.oxybate	viral infection	4
sodium.oxybate	loss of consciousness	3
sodium.oxybate	paraesthesia	4
sodium.oxybate	feeling abnormal	4
sodium.oxybate	anxiety	4
sodium.oxybate	disturbance in attention	4
sodium.oxybate	urinary incontinence	4
sodium.oxybate	syncope	3
sodium.oxybate	pollakiuria	4
sodium.oxybate	diarrhoea	4
sodium.oxybate	confusional state	4
sodium.oxybate	metrorrhagia	4
sodium.oxybate	pain	4
sodium.oxybate	sleep disorder	4
sodium.oxybate	cystitis	4
sodium.oxybate	haematuria	4
sodium.oxybate	albuminuria	4
sodium.oxybate	somnambulism	4
sodium.oxybate	hyperhidrosis	4
sodium.oxybate	vomiting	4
sodium.oxybate	ageusia	3
sodium.oxybate	pain in extremity	4
sodium.oxybate	headache	5
sodium.oxybate	dizziness	4
sodium.oxybate	muscular weakness	1
sodium.oxybate	enuresis	4
sodium.oxybate	nausea	5
sodium.oxybate	shock	3
sodium.oxybate	tremor	4
sodium.oxybate	infection	4
sodium.oxybate	cystitis noninfective	4
sodium.oxybate	bladder pain	4
sodium.oxybate	oedema peripheral	4
sodium.oxybate	micturition urgency	3
tipranavir	asthenia	4
tipranavir	decreased appetite	4
tipranavir	somnolence	3
tipranavir	feeling abnormal	3
tipranavir	dermatitis	4
tipranavir	renal failure	3
tipranavir	herpes zoster	3
tipranavir	flatulence	4
tipranavir	hepatic steatosis	3
tipranavir	herpes simplex	3
tipranavir	hepatobiliary disease	3
tipranavir	diarrhoea	5
tipranavir	pancreatitis	2
tipranavir	dyspnoea	4
tipranavir	hypersensitivity	3
tipranavir	insomnia	4
tipranavir	lipase increased	3
tipranavir	gastrooesophageal reflux disease	3
tipranavir	renal impairment	3
tipranavir	cough	4
tipranavir	gastroenteritis	1
tipranavir	myalgia	4
tipranavir	neutropenia	4
tipranavir	abdominal distension	4
tipranavir	alanine aminotransferase increased	4
tipranavir	mediastinal disorder	3
tipranavir	diabetes mellitus	3
tipranavir	hyperlipidaemia	4
tipranavir	sleep disorder	3
tipranavir	dehydration	3
tipranavir	hepatitis	3
tipranavir	haemorrhage intracranial	3
tipranavir	ill-defined disorder	3
tipranavir	vomiting	4
tipranavir	blood triglycerides increased	4
tipranavir	amylase increased	4
tipranavir	weight decreased	4
tipranavir	mental disorder	2
tipranavir	abdominal pain upper	4
tipranavir	headache	4
tipranavir	neuropathy peripheral	4
tipranavir	hepatic enzyme increased	3
tipranavir	body temperature increased	4
tipranavir	dizziness	3
tipranavir	thrombocytopenia	3
tipranavir	hepatic failure	2
tipranavir	lipodystrophy acquired	3
tipranavir	gamma-glutamyltransferase increased	3
tipranavir	hypertriglyceridaemia	4
tipranavir	muscle spasms	3
tipranavir	nausea	5
tipranavir	influenza like illness	3
tipranavir	infection	3
tipranavir	discomfort	3
tipranavir	fatigue	4
tipranavir	hyperglycaemia	3
tipranavir	gastrointestinal pain	4
tipranavir	chills	1
tipranavir	anaemia	4
tipranavir	hypercholesterolaemia	3
tipranavir	white blood cell count decreased	4
tipranavir	rash	4
tipranavir	malaise	3
tipranavir	dyspepsia	4
tipranavir	abdominal pain	4
tipranavir	liver function test abnormal	3
tipranavir	hyperbilirubinaemia	2
tipranavir	musculoskeletal discomfort	4
tipranavir	epistaxis	4
tipranavir	aspartate aminotransferase increased	4
tipranavir	pruritus	4
prucalopride	asthenia	4
prucalopride	decreased appetite	3
prucalopride	rectal haemorrhage	4
prucalopride	feeling abnormal	3
prucalopride	pollakiuria	4
prucalopride	flatulence	4
prucalopride	polyuria	4
prucalopride	diarrhoea	4
prucalopride	palpitations	3
prucalopride	urinary tract disorder	4
prucalopride	ill-defined disorder	3
prucalopride	vomiting	4
prucalopride	headache	5
prucalopride	gastrointestinal disorder	3
prucalopride	body temperature increased	3
prucalopride	dizziness	4
prucalopride	urine output increased	4
prucalopride	nervous system disorder	3
prucalopride	nausea	4
prucalopride	tremor	3
prucalopride	urethral disorder	4
prucalopride	discomfort	3
prucalopride	fatigue	4
prucalopride	cardiac disorder	3
prucalopride	gastrointestinal pain	5
prucalopride	malaise	3
prucalopride	dyspepsia	4
prucalopride	abdominal pain	5
tiagabine	asthenia	5
tiagabine	hypokinesia	4
tiagabine	gait disturbance	4
tiagabine	rectal haemorrhage	3
tiagabine	leukopenia	3
tiagabine	breast pain	3
tiagabine	skin cancer	3
tiagabine	movement disorder	3
tiagabine	arthritis	3
tiagabine	hypoglycaemia	3
tiagabine	nodule	3
tiagabine	hyporeflexia	4
tiagabine	hyponatraemia	3
tiagabine	dry skin	4
tiagabine	somnolence	5
tiagabine	depressed level of consciousness	4
tiagabine	loss of consciousness	4
tiagabine	paraesthesia	4
tiagabine	choreoathetosis	3
tiagabine	feeling abnormal	4
tiagabine	osteoarthritis	4
tiagabine	dyskinesia	3
tiagabine	pharyngitis	4
tiagabine	pneumonia	4
tiagabine	hallucination	4
tiagabine	bronchitis	4
tiagabine	disturbance in attention	4
tiagabine	dermatitis	4
tiagabine	hostility	4
tiagabine	chest pain	4
tiagabine	encephalopathy	3
tiagabine	renal failure	3
tiagabine	furuncle	3
tiagabine	laryngitis	4
tiagabine	cholelithiasis	3
tiagabine	neoplasm	3
tiagabine	haemoptysis	4
tiagabine	herpes zoster	3
tiagabine	glossitis	3
tiagabine	abscess	3
tiagabine	parosmia	3
tiagabine	urinary incontinence	4
tiagabine	syncope	4
tiagabine	pollakiuria	3
tiagabine	musculoskeletal stiffness	3
tiagabine	urticaria	3
tiagabine	hypotonia	4
tiagabine	ecchymosis	4
tiagabine	abnormal dreams	3
tiagabine	hyperacusis	3
tiagabine	blindness	3
tiagabine	personality disorder	4
tiagabine	neuritis	3
tiagabine	flat affect	3
tiagabine	polyuria	3
tiagabine	lymphadenopathy	4
tiagabine	herpes simplex	3
tiagabine	gastrointestinal haemorrhage	3
tiagabine	breath odour	3
tiagabine	psychotic disorder	3
tiagabine	myocardial infarction	3
tiagabine	diarrhoea	4
tiagabine	rash pustular	3
tiagabine	otitis externa	3
tiagabine	vaginal infection	4
tiagabine	tachycardia	4
tiagabine	keratitis	3
tiagabine	peripheral vascular disorder	3
tiagabine	palpitations	4
tiagabine	dyspnoea	4
tiagabine	nystagmus	4
tiagabine	hypersensitivity	4
tiagabine	menorrhagia	3
tiagabine	tendinous contracture	3
tiagabine	photophobia	3
tiagabine	insomnia	4
tiagabine	hiccups	4
tiagabine	metrorrhagia	4
tiagabine	oedema	4
tiagabine	thirst	3
tiagabine	cough	4
tiagabine	benign neoplasm of skin	3
tiagabine	myalgia	4
tiagabine	gingivitis	4
tiagabine	pain	4
tiagabine	salpingitis	3
tiagabine	bursitis	3
tiagabine	urinary retention	3
tiagabine	weight increased	4
tiagabine	tinnitus	4
tiagabine	arthropathy	3
tiagabine	coma	3
tiagabine	mental disability	4
tiagabine	hyperlipidaemia	3
tiagabine	hepatomegaly	3
tiagabine	hyperkinesia	4
tiagabine	cystitis	3
tiagabine	increased appetite	4
tiagabine	ear pain	4
tiagabine	nocturia	3
tiagabine	dehydration	3
tiagabine	dermatitis bullous	3
tiagabine	phlebitis	3
tiagabine	haematuria	3
tiagabine	pelvic pain	3
tiagabine	paralysis	3
tiagabine	electrocardiogram abnormal	3
tiagabine	paraesthesia oral	3
tiagabine	dysgeusia	3
tiagabine	dysmenorrhoea	4
tiagabine	hypertension	4
tiagabine	abnormal faeces	3
tiagabine	vertigo	4
tiagabine	otitis media	4
tiagabine	apathy	3
tiagabine	influenza	4
tiagabine	ill-defined disorder	4
tiagabine	hernia	3
tiagabine	hyperhidrosis	4
tiagabine	urethritis	3
tiagabine	vomiting	4
tiagabine	stupor	4
tiagabine	oesophagitis	3
tiagabine	haemoglobin	3
tiagabine	weight decreased	4
tiagabine	cellulitis	3
tiagabine	ageusia	3
tiagabine	skin ulcer	3
tiagabine	urinary tract infection	4
tiagabine	sudden death	3
tiagabine	vasodilation procedure	4
tiagabine	pyelonephritis	3
tiagabine	cerebral ischaemia	3
tiagabine	tooth abscess	3
tiagabine	apnoea	4
tiagabine	fibrocystic breast disease	3
tiagabine	neuropathy peripheral	3
tiagabine	dermatitis contact	3
tiagabine	gastritis	3
tiagabine	paranoia	4
tiagabine	speech disorder	4
tiagabine	goitre	3
tiagabine	dizziness	5
tiagabine	thrombocytopenia	3
tiagabine	hypoaesthesia	4
tiagabine	nuchal rigidity	3
tiagabine	asthma	4
tiagabine	dysarthria	4
tiagabine	dysphagia	3
tiagabine	sepsis	3
tiagabine	muscle relaxant therapy	4
tiagabine	affect lability	4
tiagabine	skin mass	3
tiagabine	dental caries	3
tiagabine	agitation	4
tiagabine	eczema	3
tiagabine	migraine	4
tiagabine	hyperventilation	4
tiagabine	muscular weakness	4
tiagabine	breast enlargement	3
tiagabine	urine output increased	3
tiagabine	deafness	3
tiagabine	dry mouth	3
tiagabine	myoclonus	4
tiagabine	orthostatic hypotension	3
tiagabine	hyperreflexia	3
tiagabine	suicide attempt	3
tiagabine	disturbance in sexual arousal	3
tiagabine	hypothyroidism	3
tiagabine	nervousness	5
tiagabine	muscle spasms	3
tiagabine	nausea	5
tiagabine	shock	4
tiagabine	neck pain	4
tiagabine	dermatitis exfoliative	3
tiagabine	depression	4
tiagabine	tremor	5
tiagabine	face oedema	3
tiagabine	psoriasis	3
tiagabine	infection	5
tiagabine	cystitis noninfective	3
tiagabine	hypertonia	4
tiagabine	urethritis noninfective	3
tiagabine	angina pectoris	3
tiagabine	tension	5
tiagabine	discomfort	4
tiagabine	thrombophlebitis	3
tiagabine	arthralgia	4
tiagabine	acute coronary syndrome	3
tiagabine	hyperglycaemia	3
tiagabine	gastrointestinal pain	4
tiagabine	salivary hypersecretion	3
tiagabine	chills	4
tiagabine	muscle twitching	4
tiagabine	melaena	3
tiagabine	hypokalaemia	3
tiagabine	vaginal haemorrhage	3
tiagabine	anaemia	3
tiagabine	alopecia	4
tiagabine	hypercholesterolaemia	3
tiagabine	hemiplegia	3
tiagabine	stomatitis	4
tiagabine	pallor	3
tiagabine	euphoric mood	4
tiagabine	rash maculo-papular	3
tiagabine	cholecystitis	3
tiagabine	amenorrhoea	3
tiagabine	rash	4
tiagabine	malaise	4
tiagabine	abdominal pain	4
tiagabine	bladder pain	3
tiagabine	eye pain	3
tiagabine	blepharitis	3
tiagabine	petechiae	3
tiagabine	dysuria	4
tiagabine	oedema peripheral	4
tiagabine	haemorrhage	3
tiagabine	mood swings	4
tiagabine	micturition urgency	3
tiagabine	hypotension	3
tiagabine	eructation	3
tiagabine	photosensitivity reaction	3
tiagabine	delusion	3
tiagabine	liver function test abnormal	3
tiagabine	ataxia	4
tiagabine	libido increased	3
tiagabine	mouth ulceration	4
tiagabine	erectile dysfunction	3
tiagabine	musculoskeletal discomfort	4
tiagabine	libido decreased	3
tiagabine	epistaxis	4
tiagabine	neurosis	3
tiagabine	pruritus	4
tiagabine	hirsutism	3
tiagabine	visual impairment	4
guanfacine	asthenia	4
guanfacine	decreased appetite	4
guanfacine	somnolence	5
guanfacine	constipation	4
guanfacine	diarrhoea	4
guanfacine	insomnia	4
guanfacine	lethargy	4
guanfacine	bradycardia	4
guanfacine	headache	5
guanfacine	dizziness	4
guanfacine	affect lability	4
guanfacine	dry mouth	5
guanfacine	nausea	4
guanfacine	fatigue	4
guanfacine	irritability	4
guanfacine	gastrointestinal pain	5
guanfacine	abdominal pain	5
guanfacine	hypotension	4
sevelamer	asthenia	4
sevelamer	decreased appetite	4
sevelamer	constipation	4
sevelamer	flatulence	4
sevelamer	diarrhoea	5
sevelamer	abdominal distension	4
sevelamer	vomiting	5
sevelamer	peritonitis	4
sevelamer	nausea	4
sevelamer	fatigue	4
sevelamer	arthralgia	4
sevelamer	gastrointestinal pain	4
sevelamer	dyspepsia	5
sevelamer	abdominal pain	4
sevelamer	musculoskeletal discomfort	4
sevelamer	pruritus	4
sufentanil	miosis	4
sufentanil	urinary incontinence	4
sufentanil	hypertension	4
sufentanil	injection site pain	4
sufentanil	bradycardia	4
sufentanil	body temperature increased	4
sufentanil	dizziness	4
sufentanil	chills	4
sufentanil	euphoric mood	4
sufentanil	hypotension	4
sufentanil	pruritus	5
sufentanil	muscle rigidity	4
cisatracurium	dermatitis	3
cisatracurium	bronchospasm	3
cisatracurium	bradycardia	3
cisatracurium	flushing	3
cisatracurium	rash	3
cisatracurium	hypotension	3
cefixime	diarrhoea	5
cefixime	nausea	4
cefixime	gastrointestinal pain	4
cefixime	dyspepsia	4
cefixime	abdominal pain	4
terconazole	pain	4
terconazole	headache	5
terconazole	body temperature increased	4
terconazole	vulvovaginal pruritus	3
terconazole	chills	3
terconazole	pruritus	4
rifabutin	chromaturia	5
rifabutin	leukopenia	5
rifabutin	flatulence	4
rifabutin	myalgia	4
rifabutin	dysgeusia	4
rifabutin	vomiting	4
rifabutin	body temperature increased	4
rifabutin	thrombocytopenia	4
rifabutin	nausea	4
rifabutin	gastrointestinal pain	4
rifabutin	dyspepsia	4
rifabutin	abdominal pain	4
rifabutin	eructation	4
rifabutin	musculoskeletal discomfort	4
octreotide	glucose tolerance impaired	4
octreotide	decreased appetite	4
octreotide	hypoglycaemia	4
octreotide	dermatitis	4
octreotide	cholelithiasis	5
octreotide	flatulence	4
octreotide	diarrhoea	4
octreotide	tachycardia	3
octreotide	dyspnoea	4
octreotide	abdominal distension	4
octreotide	pain	5
octreotide	transaminases increased	4
octreotide	dehydration	3
octreotide	vomiting	4
octreotide	bradycardia	4
octreotide	headache	5
octreotide	dizziness	4
octreotide	hypothyroidism	4
octreotide	hyperglycaemia	5
octreotide	alopecia	4
octreotide	cholecystitis	4
octreotide	rash	4
octreotide	dyspepsia	4
octreotide	hyperbilirubinaemia	4
octreotide	pruritus	4
octreotide	thyroid disorder	4
fexofenadine	asthenia	4
fexofenadine	viral infection	4
fexofenadine	somnolence	4
fexofenadine	dry eye	3
fexofenadine	diarrhoea	4
fexofenadine	insomnia	4
fexofenadine	cough	4
fexofenadine	myalgia	4
fexofenadine	pain	4
fexofenadine	upper respiratory tract infection	4
fexofenadine	dysmenorrhoea	4
fexofenadine	otitis media	4
fexofenadine	injury	4
fexofenadine	pain in extremity	4
fexofenadine	dizziness	4
fexofenadine	abdominal discomfort	4
fexofenadine	back pain	4
fexofenadine	rhinorrhoea	4
fexofenadine	fatigue	4
fexofenadine	musculoskeletal discomfort	4
fexofenadine	epistaxis	3
thiotepa	asthenia	4
thiotepa	decreased appetite	4
thiotepa	skin hyperpigmentation	4
thiotepa	dermatitis	4
thiotepa	urticaria	4
thiotepa	hypersensitivity	4
thiotepa	urinary retention	4
thiotepa	conjunctivitis	4
thiotepa	vomiting	4
thiotepa	headache	4
thiotepa	body temperature increased	4
thiotepa	dizziness	4
thiotepa	fatigue	4
thiotepa	alopecia	4
thiotepa	amenorrhoea	4
thiotepa	rash	4
thiotepa	pruritus	4
rasburicase	constipation	5
rasburicase	anxiety	5
rasburicase	dermatitis	4
rasburicase	hypophosphataemia	4
rasburicase	bronchospasm	4
rasburicase	rhinitis	3
rasburicase	laryngeal pain	4
rasburicase	diarrhoea	5
rasburicase	hypersensitivity	4
rasburicase	alanine aminotransferase increased	4
rasburicase	vomiting	5
rasburicase	headache	5
rasburicase	anaphylactic shock	3
rasburicase	mucosal inflammation	5
rasburicase	body temperature increased	5
rasburicase	hyperphosphataemia	4
rasburicase	sepsis	4
rasburicase	fluid overload	4
rasburicase	nausea	5
rasburicase	gastrointestinal pain	5
rasburicase	rash	4
rasburicase	abdominal pain	5
rasburicase	oedema peripheral	4
rasburicase	hypotension	4
rasburicase	hyperbilirubinaemia	4
fentanyl	asthenia	3
fentanyl	decreased appetite	3
fentanyl	gait disturbance	4
fentanyl	somnolence	3
fentanyl	depressed level of consciousness	4
fentanyl	paraesthesia	3
fentanyl	constipation	3
fentanyl	feeling abnormal	3
fentanyl	anxiety	3
fentanyl	pneumonia	4
fentanyl	hallucination	3
fentanyl	dermatitis	3
fentanyl	erythema	3
fentanyl	connective tissue disorder	4
fentanyl	malnutrition	4
fentanyl	abnormal dreams	3
fentanyl	diarrhoea	3
fentanyl	tachycardia	1
fentanyl	immune system disorder	4
fentanyl	palpitations	4
fentanyl	dyspnoea	4
fentanyl	hypersensitivity	4
fentanyl	insomnia	3
fentanyl	confusional state	3
fentanyl	anaphylactoid reaction	1
fentanyl	skin disorder	4
fentanyl	cough	4
fentanyl	neutropenia	4
fentanyl	urinary retention	3
fentanyl	mediastinal disorder	4
fentanyl	mental disability	4
fentanyl	respiratory distress	1
fentanyl	dehydration	5
fentanyl	sexual dysfunction	1
fentanyl	dysgeusia	4
fentanyl	hypertension	2
fentanyl	vertigo	4
fentanyl	urinary tract disorder	4
fentanyl	ill-defined disorder	4
fentanyl	hyperhidrosis	3
fentanyl	vomiting	3
fentanyl	pulmonary function test decreased	3
fentanyl	stupor	4
fentanyl	injury	4
fentanyl	weight decreased	4
fentanyl	mental disorder	4
fentanyl	application site reaction	3
fentanyl	bradycardia	1
fentanyl	abdominal pain upper	4
fentanyl	apnoea	1
fentanyl	headache	3
fentanyl	anaphylactic shock	1
fentanyl	gastrointestinal disorder	5
fentanyl	angiopathy	1
fentanyl	body temperature increased	3
fentanyl	dizziness	3
fentanyl	hypoaesthesia	4
fentanyl	amnesia	1
fentanyl	thinking abnormal	4
fentanyl	agitation	1
fentanyl	dry mouth	3
fentanyl	myoclonus	4
fentanyl	nervous system disorder	5
fentanyl	back pain	4
fentanyl	nervousness	4
fentanyl	muscle spasms	4
fentanyl	nausea	3
fentanyl	respiratory depression	3
fentanyl	depression	3
fentanyl	tremor	3
fentanyl	urethral disorder	4
fentanyl	hypertonia	4
fentanyl	tension	4
fentanyl	discomfort	4
fentanyl	fatigue	4
fentanyl	arthralgia	4
fentanyl	cardiac disorder	4
fentanyl	gastrointestinal pain	4
fentanyl	hypokalaemia	4
fentanyl	anaemia	5
fentanyl	stomatitis	4
fentanyl	euphoric mood	1
fentanyl	rash	3
fentanyl	malaise	4
fentanyl	dyspepsia	1
fentanyl	abdominal pain	4
fentanyl	intestinal obstruction	4
fentanyl	oedema peripheral	4
fentanyl	hypotension	1
fentanyl	musculoskeletal discomfort	4
fentanyl	pruritus	3
fentanyl	visual impairment	4
lubiprostone	asthenia	4
lubiprostone	chest pain	4
lubiprostone	flatulence	4
lubiprostone	diarrhoea	4
lubiprostone	dyspnoea	4
lubiprostone	oedema	4
lubiprostone	abdominal distension	4
lubiprostone	pain	4
lubiprostone	vomiting	4
lubiprostone	dizziness	4
lubiprostone	abdominal discomfort	4
lubiprostone	nausea	5
lubiprostone	fatigue	4
lubiprostone	gastrointestinal pain	4
lubiprostone	dyspepsia	4
lubiprostone	abdominal pain	4
lubiprostone	chest discomfort	4
methyl.aminolevulinate	skin hyperpigmentation	3
methyl.aminolevulinate	pain of skin	5
methyl.aminolevulinate	erythema	4
methyl.aminolevulinate	scab	4
methyl.aminolevulinate	skin exfoliation	4
methyl.aminolevulinate	skin infection	4
methyl.aminolevulinate	oedema	4
methyl.aminolevulinate	pain	5
methyl.aminolevulinate	dermatitis bullous	4
methyl.aminolevulinate	skin ulcer	4
methyl.aminolevulinate	blister	4
methyl.aminolevulinate	eyelid oedema	4
methyl.aminolevulinate	discomfort	5
methyl.aminolevulinate	skin burning sensation	5
methyl.aminolevulinate	pruritus	4
trazodone	disorientation	4
trazodone	asthenia	5
trazodone	gait disturbance	3
trazodone	somnolence	5
trazodone	loss of consciousness	4
trazodone	paraesthesia	3
trazodone	constipation	4
trazodone	feeling abnormal	4
trazodone	coordination abnormal	4
trazodone	dry eye	3
trazodone	balance disorder	3
trazodone	urinary incontinence	3
trazodone	syncope	4
trazodone	abnormal dreams	4
trazodone	diarrhoea	4
trazodone	palpitations	4
trazodone	dyspnoea	4
trazodone	hypersensitivity	3
trazodone	sinus congestion	4
trazodone	photophobia	3
trazodone	insomnia	4
trazodone	confusional state	4
trazodone	oedema	4
trazodone	gastrooesophageal reflux disease	3
trazodone	pain	4
trazodone	weight increased	4
trazodone	tinnitus	3
trazodone	cold sweat	4
trazodone	dysgeusia	3
trazodone	hypertension	4
trazodone	vertigo	3
trazodone	ill-defined disorder	4
trazodone	hyperhidrosis	4
trazodone	vomiting	5
trazodone	weight decreased	4
trazodone	ocular hyperaemia	4
trazodone	aphasia	3
trazodone	speech disorder	3
trazodone	dizziness	5
trazodone	hypoaesthesia	3
trazodone	memory impairment	4
trazodone	amnesia	3
trazodone	agitation	4
trazodone	deafness	3
trazodone	dry mouth	5
trazodone	disturbance in sexual arousal	4
trazodone	back pain	4
trazodone	nervousness	5
trazodone	vision blurred	4
trazodone	nausea	5
trazodone	shock	4
trazodone	tremor	4
trazodone	tension	5
trazodone	discomfort	4
trazodone	fatigue	5
trazodone	flushing	3
trazodone	muscle twitching	3
trazodone	malaise	4
trazodone	bladder pain	3
trazodone	eye pain	3
trazodone	hypotension	4
trazodone	photosensitivity reaction	3
trazodone	libido decreased	4
trazodone	sticky skin	4
trazodone	pruritus	4
trazodone	visual impairment	4
decitabine	blood bilirubin increased	4
decitabine	blood lactate dehydrogenase increased	4
decitabine	candida infection	4
decitabine	asthenia	5
decitabine	decreased appetite	5
decitabine	haemorrhoids	4
decitabine	tongue ulceration	4
decitabine	protein total decreased	4
decitabine	pulmonary oedema	4
decitabine	leukopenia	5
decitabine	hypomagnesaemia	4
decitabine	ascites	4
decitabine	hyponatraemia	5
decitabine	dry skin	4
decitabine	hypoxia	4
decitabine	constipation	5
decitabine	bacteraemia	4
decitabine	feeling abnormal	4
decitabine	pharyngitis	5
decitabine	cheilitis	4
decitabine	anxiety	4
decitabine	pneumonia	5
decitabine	injection site swelling	4
decitabine	dermatitis	5
decitabine	chest pain	4
decitabine	erythema	4
decitabine	sinusitis	4
decitabine	pollakiuria	4
decitabine	urticaria	4
decitabine	ecchymosis	5
decitabine	lymphadenopathy	4
decitabine	excoriation	4
decitabine	laryngeal pain	4
decitabine	diarrhoea	5
decitabine	tachycardia	4
decitabine	dyspnoea	5
decitabine	sinus congestion	4
decitabine	oral pain	4
decitabine	insomnia	5
decitabine	confusional state	4
decitabine	oedema	4
decitabine	gastrooesophageal reflux disease	4
decitabine	cough	5
decitabine	myalgia	4
decitabine	neutropenia	5
decitabine	abdominal distension	4
decitabine	pain	4
decitabine	musculoskeletal chest pain	4
decitabine	pleural effusion	4
decitabine	lethargy	4
decitabine	toothache	4
decitabine	ear pain	4
decitabine	dehydration	4
decitabine	glossodynia	4
decitabine	rales	4
decitabine	pancytopenia	4
decitabine	upper respiratory tract infection	5
decitabine	blood alkaline phosphatase increased	4
decitabine	hypertension	4
decitabine	musculoskeletal pain	4
decitabine	swelling face	4
decitabine	ill-defined disorder	4
decitabine	hyperkalaemia	4
decitabine	vomiting	5
decitabine	haemoglobin	4
decitabine	weight decreased	4
decitabine	cellulitis	4
decitabine	hypoalbuminaemia	5
decitabine	urinary tract infection	4
decitabine	abdominal pain upper	4
decitabine	oral candidiasis	4
decitabine	pain in extremity	5
decitabine	febrile neutropenia	5
decitabine	tooth abscess	4
decitabine	headache	5
decitabine	mucosal inflammation	4
decitabine	upper-airway cough syndrome	4
decitabine	body temperature increased	5
decitabine	dizziness	5
decitabine	thrombocytopenia	5
decitabine	hypoaesthesia	4
decitabine	dysphagia	4
decitabine	muscular weakness	4
decitabine	gingival bleeding	4
decitabine	back pain	5
decitabine	muscle spasms	4
decitabine	vision blurred	4
decitabine	nausea	5
decitabine	tenderness	4
decitabine	depression	4
decitabine	cardiac failure congestive	4
decitabine	discomfort	4
decitabine	fatigue	5
decitabine	arthralgia	5
decitabine	bone pain	4
decitabine	haematoma	4
decitabine	hyperglycaemia	5
decitabine	cardiac murmur	5
decitabine	gastrointestinal pain	5
decitabine	chills	5
decitabine	hypokalaemia	5
decitabine	anaemia	5
decitabine	alopecia	4
decitabine	breath sounds abnormal	4
decitabine	staphylococcal infection	4
decitabine	stomatitis	5
decitabine	pallor	5
decitabine	rash	5
decitabine	thrombocytosis	4
decitabine	malaise	4
decitabine	dyspepsia	5
decitabine	abdominal pain	5
decitabine	contusion	4
decitabine	chest discomfort	4
decitabine	petechiae	5
decitabine	dysuria	4
decitabine	oedema peripheral	5
decitabine	haemorrhage	4
decitabine	hypotension	4
decitabine	catheter site pain	4
decitabine	blood urea increased	4
decitabine	hyperbilirubinaemia	4
decitabine	musculoskeletal discomfort	4
decitabine	blood albumin decreased	4
decitabine	epistaxis	5
decitabine	aspartate aminotransferase increased	4
decitabine	skin lesion	4
decitabine	pruritus	4
decitabine	night sweats	4
dronedarone	dermatitis	4
dronedarone	dermatitis atopic	4
dronedarone	diarrhoea	4
dronedarone	vomiting	4
dronedarone	bradycardia	4
dronedarone	eczema	4
dronedarone	nausea	4
dronedarone	gastrointestinal pain	4
dronedarone	rash	4
dronedarone	abdominal pain	4
dronedarone	pruritus	4
benzoyl.peroxide	burning sensation	3
benzoyl.peroxide	skin exfoliation	5
benzoyl.peroxide	hypersensitivity	2
benzoyl.peroxide	application site rash	2
benzoyl.peroxide	pain	2
benzoyl.peroxide	anaphylactic shock	2
benzoyl.peroxide	application site erythema	5
benzoyl.peroxide	skin irritation	2
benzoyl.peroxide	pruritus	4
dasatinib	blood bilirubin increased	4
dasatinib	asthenia	5
dasatinib	decreased appetite	4
dasatinib	pulmonary oedema	4
dasatinib	ascites	4
dasatinib	loss of consciousness	3
dasatinib	constipation	4
dasatinib	feeling abnormal	3
dasatinib	colitis	4
dasatinib	pneumonia	4
dasatinib	myositis	4
dasatinib	dermatitis	5
dasatinib	chest pain	4
dasatinib	blood creatine phosphokinase increased	3
dasatinib	rhabdomyolysis	3
dasatinib	blood creatinine increased	4
dasatinib	hypophosphataemia	5
dasatinib	bronchospasm	3
dasatinib	syncope	3
dasatinib	musculoskeletal stiffness	4
dasatinib	cardiac failure	4
dasatinib	gastrointestinal haemorrhage	4
dasatinib	diarrhoea	5
dasatinib	tachycardia	4
dasatinib	palpitations	4
dasatinib	dyspnoea	4
dasatinib	breast disorder	3
dasatinib	oedema	4
dasatinib	cough	4
dasatinib	myalgia	4
dasatinib	neutropenia	5
dasatinib	abdominal distension	4
dasatinib	pain	4
dasatinib	alanine aminotransferase increased	4
dasatinib	weight increased	4
dasatinib	pleural effusion	4
dasatinib	tinnitus	4
dasatinib	aplasia pure red cell	2
dasatinib	menstruation irregular	3
dasatinib	hepatitis	3
dasatinib	hypertension	4
dasatinib	musculoskeletal pain	4
dasatinib	vertigo	3
dasatinib	ill-defined disorder	3
dasatinib	vomiting	5
dasatinib	haemoglobin	4
dasatinib	weight decreased	4
dasatinib	mental disorder	3
dasatinib	cholestasis	3
dasatinib	febrile neutropenia	4
dasatinib	headache	5
dasatinib	neuropathy peripheral	4
dasatinib	gastrointestinal disorder	2
dasatinib	arrhythmia	4
dasatinib	body temperature increased	5
dasatinib	dizziness	4
dasatinib	thrombocytopenia	5
dasatinib	asthma	3
dasatinib	sepsis	4
dasatinib	amnesia	3
dasatinib	muscular weakness	4
dasatinib	nervous system disorder	2
dasatinib	muscle spasms	4
dasatinib	nausea	4
dasatinib	shock	3
dasatinib	cardiac failure congestive	4
dasatinib	tremor	3
dasatinib	infection	4
dasatinib	discomfort	3
dasatinib	thrombophlebitis	3
dasatinib	fatigue	5
dasatinib	arthralgia	4
dasatinib	pericardial effusion	4
dasatinib	generalised oedema	4
dasatinib	temperature intolerance	3
dasatinib	flushing	4
dasatinib	gastrointestinal pain	4
dasatinib	chills	4
dasatinib	hypokalaemia	4
dasatinib	anaemia	5
dasatinib	cholecystitis	3
dasatinib	rash	5
dasatinib	malaise	3
dasatinib	abdominal pain	4
dasatinib	haemorrhage	4
dasatinib	hypotension	3
dasatinib	fluid retention	5
dasatinib	musculoskeletal discomfort	4
dasatinib	gynaecomastia	3
dasatinib	pulmonary hypertension	4
dasatinib	inflammation	4
dasatinib	tendonitis	3
dasatinib	aspartate aminotransferase increased	4
dasatinib	pruritus	4
dasatinib	acute respiratory distress syndrome	2
dasatinib	hypocalcaemia	4
insulin.glargine	hypoglycaemia	5
insulin.glargine	pharyngitis	4
insulin.glargine	bronchitis	5
insulin.glargine	sinusitis	5
insulin.glargine	rhinitis	4
insulin.glargine	diarrhoea	5
insulin.glargine	injection site haemorrhage	4
insulin.glargine	cough	4
insulin.glargine	gastroenteritis	4
insulin.glargine	upper respiratory tract infection	5
insulin.glargine	hypertension	5
insulin.glargine	influenza	5
insulin.glargine	neoplasm malignant	4
insulin.glargine	cataract	5
insulin.glargine	injury	4
insulin.glargine	injection site pain	4
insulin.glargine	urinary tract infection	4
insulin.glargine	pain in extremity	5
insulin.glargine	headache	4
insulin.glargine	neuropathy peripheral	4
insulin.glargine	back pain	4
insulin.glargine	depression	5
insulin.glargine	infection	5
insulin.glargine	arthralgia	5
insulin.glargine	oedema peripheral	5
insulin.glargine	musculoskeletal discomfort	5
delavirdine	dermatitis	4
delavirdine	neutropenia	4
delavirdine	thrombocytopenia	4
delavirdine	hyperglycaemia	4
delavirdine	rash	4
tadalafil	asthenia	4
tadalafil	nasal congestion	4
tadalafil	constipation	4
tadalafil	bronchitis	4
tadalafil	dermatitis	4
tadalafil	chest pain	4
tadalafil	uterine haemorrhage	4
tadalafil	hot flush	4
tadalafil	musculoskeletal stiffness	4
tadalafil	non-cardiac chest pain	4
tadalafil	diarrhoea	4
tadalafil	respiratory tract infection	4
tadalafil	dyspnoea	4
tadalafil	menorrhagia	4
tadalafil	sinus congestion	4
tadalafil	insomnia	4
tadalafil	oedema	4
tadalafil	gastrooesophageal reflux disease	4
tadalafil	gastroenteritis	4
tadalafil	myalgia	4
tadalafil	upper respiratory tract infection	4
tadalafil	hypertension	4
tadalafil	influenza	4
tadalafil	vomiting	4
tadalafil	viral diarrhoea	4
tadalafil	urinary tract infection	4
tadalafil	pain in extremity	4
tadalafil	headache	5
tadalafil	dizziness	4
tadalafil	back pain	4
tadalafil	nausea	5
tadalafil	therapeutic response unexpected	4
tadalafil	fatigue	4
tadalafil	flushing	4
tadalafil	gastrointestinal pain	4
tadalafil	menopausal symptoms	4
tadalafil	rash	4
tadalafil	dyspepsia	4
tadalafil	abdominal pain	4
tadalafil	eye pain	3
tadalafil	musculoskeletal discomfort	4
tadalafil	epistaxis	4
tadalafil	conjunctival hyperaemia	3
vardenafil	nasal congestion	4
vardenafil	blood creatine phosphokinase increased	4
vardenafil	sinusitis	4
vardenafil	rhinitis	4
vardenafil	influenza	4
vardenafil	injury	4
vardenafil	headache	5
vardenafil	dizziness	4
vardenafil	back pain	4
vardenafil	nausea	4
vardenafil	flushing	4
vardenafil	dyspepsia	4
moexipril	asthenia	4
moexipril	pharyngitis	4
moexipril	dermatitis	4
moexipril	diarrhoea	4
moexipril	cough	4
moexipril	myalgia	4
moexipril	influenza	4
moexipril	dizziness	4
moexipril	fatigue	4
moexipril	flushing	4
moexipril	rash	4
moexipril	musculoskeletal discomfort	4
chlormethine	skin hyperpigmentation	4
chlormethine	dermatitis	5
chlormethine	dermatitis bullous	4
chlormethine	skin ulcer	4
chlormethine	blister	4
chlormethine	pruritus	5
rilpivirine	blood bilirubin increased	3
rilpivirine	asthenia	4
rilpivirine	dermatitis	4
rilpivirine	abnormal dreams	4
rilpivirine	insomnia	4
rilpivirine	lipase increased	3
rilpivirine	platelet count decreased	3
rilpivirine	alanine aminotransferase increased	4
rilpivirine	vomiting	4
rilpivirine	headache	4
rilpivirine	dizziness	4
rilpivirine	nausea	4
rilpivirine	depression	4
rilpivirine	haemoglobin decreased	3
rilpivirine	fatigue	4
rilpivirine	gastrointestinal pain	4
rilpivirine	white blood cell count decreased	4
rilpivirine	rash	4
rilpivirine	abdominal pain	4
rilpivirine	aspartate aminotransferase increased	4
terbinafine	asthenia	3
terbinafine	decreased appetite	5
terbinafine	hypoglycaemia	3
terbinafine	paraesthesia	2
terbinafine	nasal congestion	4
terbinafine	dermatitis	4
terbinafine	chest pain	1
terbinafine	nasopharyngitis	4
terbinafine	erythema	4
terbinafine	flatulence	5
terbinafine	urticaria	4
terbinafine	laryngeal pain	4
terbinafine	diarrhoea	5
terbinafine	skin exfoliation	4
terbinafine	anaphylactoid reaction	1
terbinafine	skin disorder	4
terbinafine	cough	4
terbinafine	myalgia	5
terbinafine	neutropenia	1
terbinafine	pain	3
terbinafine	blood disorder	1
terbinafine	agranulocytosis	1
terbinafine	toothache	4
terbinafine	pancytopenia	1
terbinafine	upper respiratory tract infection	4
terbinafine	dysgeusia	4
terbinafine	influenza	4
terbinafine	vomiting	5
terbinafine	ageusia	4
terbinafine	systemic lupus erythematosus	1
terbinafine	abdominal pain upper	4
terbinafine	headache	4
terbinafine	anaphylactic shock	1
terbinafine	rash erythematous	3
terbinafine	hepatic enzyme increased	3
terbinafine	gastritis	5
terbinafine	body temperature increased	4
terbinafine	dizziness	3
terbinafine	thrombocytopenia	1
terbinafine	hypoaesthesia	2
terbinafine	abdominal discomfort	5
terbinafine	eczema	3
terbinafine	jaundice cholestatic	2
terbinafine	dry mouth	3
terbinafine	rhinorrhoea	4
terbinafine	muscle spasms	4
terbinafine	nausea	5
terbinafine	psoriasis	1
terbinafine	fatigue	3
terbinafine	arthralgia	5
terbinafine	gastrointestinal pain	4
terbinafine	rash	3
terbinafine	malaise	3
terbinafine	dyspepsia	5
terbinafine	abdominal pain	5
terbinafine	angioedema	1
terbinafine	eructation	5
terbinafine	musculoskeletal discomfort	5
terbinafine	pruritus	4
terbinafine	visual impairment	4
melphalan	jaundice	2
melphalan	leukopenia	5
melphalan	injection site reaction	5
melphalan	paraesthesia	5
melphalan	dermatitis	2
melphalan	blood creatine phosphokinase increased	5
melphalan	foetor hepaticus	2
melphalan	hepatocellular injury	2
melphalan	urticaria	2
melphalan	feeling hot	5
melphalan	liver disorder	2
melphalan	diarrhoea	4
melphalan	immune system disorder	2
melphalan	hypersensitivity	2
melphalan	oedema	2
melphalan	skin disorder	2
melphalan	myalgia	5
melphalan	haemolytic anaemia	2
melphalan	hepatitis	2
melphalan	pancytopenia	5
melphalan	vomiting	4
melphalan	plasmacytoma	4
melphalan	plasma cell myeloma	4
melphalan	anaphylactic shock	3
melphalan	neuropathy peripheral	4
melphalan	thrombocytopenia	5
melphalan	muscle atrophy	5
melphalan	nausea	5
melphalan	interstitial lung disease	2
melphalan	anaemia	5
melphalan	alopecia	5
melphalan	stomatitis	2
melphalan	rash	2
melphalan	pulmonary fibrosis	2
melphalan	liver function test abnormal	2
melphalan	musculoskeletal discomfort	5
melphalan	pruritus	2
penciclovir	asthenia	4
penciclovir	leukopenia	4
penciclovir	paraesthesia	3
penciclovir	flatulence	4
penciclovir	diarrhoea	4
penciclovir	neutropenia	4
penciclovir	pain	1
penciclovir	dysmenorrhoea	4
penciclovir	vomiting	4
penciclovir	application site reaction	4
penciclovir	headache	5
penciclovir	migraine	3
penciclovir	fatigue	4
penciclovir	anaemia	3
penciclovir	pruritus	4
clobetasol	application site irritation	3
clobetasol	skin atrophy	4
clobetasol	instillation site pain	4
clobetasol	application site burn	5
clobetasol	application site pain	5
clobetasol	telangiectasia	4
clobetasol	application site dryness	4
clobetasol	pain in extremity	3
clobetasol	application site pruritus	4
clobetasol	oedema peripheral	3
lercanidipine	asthenia	4
lercanidipine	hypoglycaemia	3
lercanidipine	somnolence	2
lercanidipine	feeling abnormal	3
lercanidipine	dermatitis	3
lercanidipine	nasopharyngitis	3
lercanidipine	foetor hepaticus	3
lercanidipine	glossitis	2
lercanidipine	hepatocellular injury	3
lercanidipine	liver disorder	3
lercanidipine	polyuria	2
lercanidipine	erythema multiforme	2
lercanidipine	diarrhoea	4
lercanidipine	tachycardia	4
lercanidipine	palpitations	4
lercanidipine	dyspnoea	4
lercanidipine	confusional state	3
lercanidipine	cough	5
lercanidipine	myalgia	2
lercanidipine	neutropenia	2
lercanidipine	mediastinal disorder	2
lercanidipine	diabetes mellitus	3
lercanidipine	urinary tract disorder	3
lercanidipine	hyperhidrosis	3
lercanidipine	lung infiltration	2
lercanidipine	hyperkalaemia	4
lercanidipine	headache	4
lercanidipine	oliguria	2
lercanidipine	ileus	3
lercanidipine	angiopathy	5
lercanidipine	dizziness	4
lercanidipine	hepatic failure	2
lercanidipine	urine output increased	2
lercanidipine	orthostatic hypotension	4
lercanidipine	gamma-glutamyltransferase increased	3
lercanidipine	rhinorrhoea	3
lercanidipine	muscle spasms	3
lercanidipine	vision blurred	5
lercanidipine	nausea	4
lercanidipine	urethral disorder	3
lercanidipine	angina pectoris	2
lercanidipine	fatigue	4
lercanidipine	flushing	4
lercanidipine	anaemia	3
lercanidipine	stomatitis	2
lercanidipine	rash	3
lercanidipine	oedema peripheral	4
lercanidipine	hypotension	4
lercanidipine	blood urea increased	3
lercanidipine	erectile dysfunction	3
lercanidipine	musculoskeletal discomfort	2
lercanidipine	gynaecomastia	2
irinotecan	miosis	5
irinotecan	asthenia	5
irinotecan	decreased appetite	4
irinotecan	leukopenia	5
irinotecan	somnolence	4
irinotecan	constipation	4
irinotecan	feeling abnormal	4
irinotecan	pneumonia	4
irinotecan	dermatitis	4
irinotecan	flatulence	5
irinotecan	rhinitis	4
irinotecan	diarrhoea	5
irinotecan	dyspnoea	4
irinotecan	insomnia	4
irinotecan	confusional state	4
irinotecan	oedema	4
irinotecan	cough	4
irinotecan	neutropenia	5
irinotecan	abdominal distension	4
irinotecan	pain	5
irinotecan	lacrimation increased	5
irinotecan	dehydration	4
irinotecan	toxicity to various agents	3
irinotecan	embolism	4
irinotecan	hyperhidrosis	5
irinotecan	vomiting	5
irinotecan	haemoglobin	4
irinotecan	bradycardia	4
irinotecan	vasodilation procedure	4
irinotecan	febrile neutropenia	4
irinotecan	headache	4
irinotecan	mucosal inflammation	4
irinotecan	body temperature increased	4
irinotecan	dizziness	4
irinotecan	thrombocytopenia	4
irinotecan	back pain	4
irinotecan	nausea	5
irinotecan	dermatitis exfoliative	3
irinotecan	infection	4
irinotecan	flushing	4
irinotecan	gastrointestinal pain	5
irinotecan	salivary hypersecretion	5
irinotecan	chills	4
irinotecan	anaemia	4
irinotecan	alopecia	5
irinotecan	stomatitis	4
irinotecan	rash	4
irinotecan	dyspepsia	5
irinotecan	abdominal pain	5
irinotecan	haemorrhage	4
irinotecan	hypotension	4
irinotecan	visual impairment	5
duloxetine	functional gastrointestinal disorder	3
duloxetine	aggression	1
duloxetine	mania	2
duloxetine	disorientation	3
duloxetine	blood bilirubin increased	2
duloxetine	eye disorder	4
duloxetine	jaundice	1
duloxetine	asthenia	4
duloxetine	decreased appetite	4
duloxetine	gait disturbance	2
duloxetine	leukopenia	3
duloxetine	abdominal pain lower	3
duloxetine	hyperkeratosis	3
duloxetine	hypoglycaemia	4
duloxetine	hyponatraemia	1
duloxetine	peripheral coldness	3
duloxetine	somnolence	5
duloxetine	loss of consciousness	1
duloxetine	paraesthesia	4
duloxetine	completed suicide	3
duloxetine	constipation	4
duloxetine	feeling abnormal	3
duloxetine	osteoarthritis	3
duloxetine	dyskinesia	3
duloxetine	galactorrhoea	1
duloxetine	ejaculation failure	3
duloxetine	colitis	3
duloxetine	anxiety	4
duloxetine	hallucination	2
duloxetine	serotonin syndrome	1
duloxetine	coordination abnormal	3
duloxetine	irritable bowel syndrome	3
duloxetine	disturbance in attention	3
duloxetine	restless legs syndrome	1
duloxetine	dry eye	3
duloxetine	dermatitis	3
duloxetine	nasopharyngitis	4
duloxetine	laryngitis	3
duloxetine	blood creatinine increased	3
duloxetine	erythema	3
duloxetine	ejaculation disorder	4
duloxetine	hot flush	4
duloxetine	urinary incontinence	3
duloxetine	stevens-johnson syndrome	1
duloxetine	syncope	1
duloxetine	pollakiuria	4
duloxetine	flatulence	4
duloxetine	diplopia	3
duloxetine	malnutrition	4
duloxetine	musculoskeletal stiffness	3
duloxetine	loss of libido	3
duloxetine	urticaria	1
duloxetine	cardiac failure	3
duloxetine	ecchymosis	3
duloxetine	feeling hot	3
duloxetine	abnormal dreams	4
duloxetine	flat affect	3
duloxetine	polyuria	3
duloxetine	lymphadenopathy	3
duloxetine	erythema multiforme	1
duloxetine	laryngeal pain	4
duloxetine	hepatic steatosis	3
duloxetine	nephropathy	3
duloxetine	gastrointestinal haemorrhage	3
duloxetine	breath odour	3
duloxetine	menstrual disorder	2
duloxetine	myocardial infarction	3
duloxetine	diarrhoea	4
duloxetine	tachycardia	3
duloxetine	mydriasis	3
duloxetine	atrial fibrillation	3
duloxetine	palpitations	4
duloxetine	hypersensitivity	1
duloxetine	yawning	4
duloxetine	insomnia	5
duloxetine	confusional state	3
duloxetine	oedema	3
duloxetine	thirst	3
duloxetine	skin disorder	4
duloxetine	cough	4
duloxetine	gastroenteritis	3
duloxetine	myalgia	4
duloxetine	gingivitis	3
duloxetine	anger	1
duloxetine	ejaculation delayed	4
duloxetine	pain	4
duloxetine	urinary retention	3
duloxetine	alanine aminotransferase increased	3
duloxetine	weight increased	4
duloxetine	mediastinal disorder	4
duloxetine	tinnitus	3
duloxetine	lethargy	4
duloxetine	diabetes mellitus	1
duloxetine	blood cholesterol increased	3
duloxetine	diverticulitis	3
duloxetine	hyperlipidaemia	3
duloxetine	sleep disorder	4
duloxetine	increased appetite	4
duloxetine	muscle tightness	4
duloxetine	ear pain	3
duloxetine	nocturia	3
duloxetine	dehydration	3
duloxetine	sexual dysfunction	3
duloxetine	phlebitis	3
duloxetine	cold sweat	3
duloxetine	oesophageal stenosis	3
duloxetine	hepatitis	1
duloxetine	blood alkaline phosphatase increased	1
duloxetine	testicular pain	3
duloxetine	dysgeusia	4
duloxetine	musculoskeletal pain	4
duloxetine	vertigo	4
duloxetine	apathy	3
duloxetine	influenza	4
duloxetine	ill-defined disorder	3
duloxetine	hyperhidrosis	4
duloxetine	conjunctivitis	3
duloxetine	vomiting	4
duloxetine	blood triglycerides increased	3
duloxetine	prurigo	3
duloxetine	inappropriate antidiuretic hormone secretion	1
duloxetine	haemoglobin	1
duloxetine	weight decreased	4
duloxetine	skin ulcer	4
duloxetine	penis disorder	4
duloxetine	gastric ulcer	3
duloxetine	headache	5
duloxetine	oliguria	3
duloxetine	anaphylactic shock	1
duloxetine	rash erythematous	3
duloxetine	gastrointestinal disorder	5
duloxetine	hepatic enzyme increased	3
duloxetine	angiopathy	4
duloxetine	sluggishness	3
duloxetine	dermatitis contact	3
duloxetine	gastritis	4
duloxetine	body temperature increased	4
duloxetine	dizziness	3
duloxetine	thrombocytopenia	3
duloxetine	hypoaesthesia	4
duloxetine	dysarthria	3
duloxetine	dysphagia	3
duloxetine	retinal detachment	3
duloxetine	abdominal discomfort	4
duloxetine	affect lability	3
duloxetine	agitation	4
duloxetine	eczema	3
duloxetine	white blood cell count increased	3
duloxetine	coronary artery disease	3
duloxetine	oropharyngeal pain	4
duloxetine	muscular weakness	3
duloxetine	trismus	1
duloxetine	photopsia	3
duloxetine	urine output increased	3
duloxetine	glaucoma	2
duloxetine	dry mouth	5
duloxetine	myoclonus	3
duloxetine	orthostatic hypotension	2
duloxetine	suicide attempt	3
duloxetine	impaired gastric emptying	3
duloxetine	disturbance in sexual arousal	4
duloxetine	bruxism	3
duloxetine	back pain	4
duloxetine	gamma-glutamyltransferase increased	3
duloxetine	hypothyroidism	3
duloxetine	hypertriglyceridaemia	3
duloxetine	pharyngeal oedema	2
duloxetine	nervousness	4
duloxetine	muscle spasms	4
duloxetine	vision blurred	4
duloxetine	nausea	5
duloxetine	shock	1
duloxetine	neck pain	4
duloxetine	dermatitis exfoliative	3
duloxetine	orgasm abnormal	4
duloxetine	cardiac failure congestive	3
duloxetine	influenza like illness	3
duloxetine	tremor	4
duloxetine	face oedema	3
duloxetine	feeling jittery	4
duloxetine	hypersomnia	4
duloxetine	urinary hesitation	4
duloxetine	tension	4
duloxetine	discomfort	3
duloxetine	fatigue	5
duloxetine	increased tendency to bruise	3
duloxetine	arrhythmia supraventricular	1
duloxetine	cardiac disorder	4
duloxetine	acute coronary syndrome	3
duloxetine	hyperglycaemia	1
duloxetine	irritability	4
duloxetine	flushing	4
duloxetine	gastrointestinal pain	4
duloxetine	chills	4
duloxetine	muscle twitching	4
duloxetine	melaena	3
duloxetine	anaemia	3
duloxetine	alopecia	3
duloxetine	hypercholesterolaemia	3
duloxetine	menopausal symptoms	4
duloxetine	stomatitis	3
duloxetine	epigastric discomfort	3
duloxetine	throat tightness	3
duloxetine	rash	3
duloxetine	malaise	3
duloxetine	dyspepsia	4
duloxetine	abdominal pain	4
duloxetine	angioedema	1
duloxetine	nightmare	4
duloxetine	blood pressure increased	4
duloxetine	extrapyramidal disorder	1
duloxetine	dysuria	4
duloxetine	oedema peripheral	3
duloxetine	haemorrhage	1
duloxetine	mood swings	3
duloxetine	anorgasmia	4
duloxetine	micturition urgency	3
duloxetine	eructation	3
duloxetine	photosensitivity reaction	3
duloxetine	liver function test abnormal	3
duloxetine	ataxia	3
duloxetine	erectile dysfunction	4
duloxetine	musculoskeletal discomfort	4
duloxetine	libido decreased	4
duloxetine	haematochezia	3
duloxetine	aspartate aminotransferase increased	3
duloxetine	pruritus	4
duloxetine	seasonal allergy	4
duloxetine	night sweats	4
duloxetine	visual impairment	3
tiotropium.bromide	candida infection	4
tiotropium.bromide	constipation	4
tiotropium.bromide	dermatitis	4
tiotropium.bromide	myalgia	4
tiotropium.bromide	upper respiratory tract infection	5
tiotropium.bromide	dry mouth	5
tiotropium.bromide	gastrointestinal pain	4
tiotropium.bromide	rash	4
tiotropium.bromide	abdominal pain	4
tiotropium.bromide	musculoskeletal discomfort	4
tiotropium.bromide	epistaxis	4
vernakalant	paraesthesia	4
vernakalant	burning sensation	3
vernakalant	sneezing	5
vernakalant	diarrhoea	3
vernakalant	dyspnoea	3
vernakalant	cough	4
vernakalant	infusion site pain	4
vernakalant	dysgeusia	5
vernakalant	bradycardia	4
vernakalant	pain in extremity	3
vernakalant	eye irritation	3
vernakalant	nausea	4
vernakalant	flushing	3
vernakalant	pruritus generalised	3
vernakalant	hypotension	4
vernakalant	pruritus	4
irbesartan	jaundice	3
irbesartan	asthenia	4
irbesartan	decreased appetite	2
irbesartan	anorectal disorder	3
irbesartan	arthritis	2
irbesartan	somnolence	3
irbesartan	hair disorder	2
irbesartan	loss of consciousness	2
irbesartan	paraesthesia	3
irbesartan	constipation	3
irbesartan	feeling abnormal	3
irbesartan	pharyngitis	4
irbesartan	anxiety	4
irbesartan	coordination abnormal	2
irbesartan	dermatitis	3
irbesartan	chest pain	3
irbesartan	erythema	3
irbesartan	hot flush	2
irbesartan	syncope	2
irbesartan	flatulence	3
irbesartan	musculoskeletal stiffness	2
irbesartan	feeling hot	2
irbesartan	myocardial infarction	2
irbesartan	diarrhoea	4
irbesartan	tachycardia	3
irbesartan	dyspnoea	3
irbesartan	breast disorder	2
irbesartan	cough	4
irbesartan	feeling cold	2
irbesartan	myalgia	2
irbesartan	abdominal distension	3
irbesartan	pain	2
irbesartan	weight increased	3
irbesartan	gout	2
irbesartan	diabetes mellitus	5
irbesartan	sleep disorder	3
irbesartan	increased appetite	2
irbesartan	sexual dysfunction	3
irbesartan	upper respiratory tract infection	4
irbesartan	conduction disorder	2
irbesartan	dysgeusia	2
irbesartan	abnormal faeces	2
irbesartan	musculoskeletal pain	4
irbesartan	vertigo	3
irbesartan	ill-defined disorder	3
irbesartan	hyperhidrosis	3
irbesartan	hyperkalaemia	5
irbesartan	vomiting	4
irbesartan	oesophagitis	2
irbesartan	injury	4
[truncated: 35,442 more rows]
