# Supplementary material for: Predicting the frequencies of drug side effects
Source: Nat Commun. 2020 Sep 11;11:4575. doi: 10.1038/s41467-020-18305-y (PMC7486409; doi:10.1038/s41467-020-18305-y)
Supplement: Supplementary file 5 — Supplementary Data 3 [file 41467_2020_18305_MOESM5_ESM.txt]

sideEffect	frequencyClass	CTphase
headache	5	I
rash	5	I
myalgia	5	I
asthenia	5	I
constipation	5	I
flatulence	5	I
diarrhoea	4	I
dermatitis contact	4	I
vision blurred	4	II
diarrhoea	5	II
nausea	5	II
vomiting	5	II
asthenia	5	II
upper respiratory tract infection	5	II
sinusitis	4	II
weight decreased	4	II
back pain	5	II
myalgia	4	II
pain in extremity	4	II
headache	5	II
gait disturbance	5	II
dizziness	4	II
somnolence	5	II
anxiety	4	II
delusion	4	II
dysuria	4	II
pollakiuria	4	II
epistaxis	4	II
cough	5	II
alopecia	4	II
rash	5	II
hair colour changes	4	II
hyperhidrosis	4	II
alopecia	4	III
basal cell carcinoma	4	III
decreased appetite	4	III
epistaxis	4	III
hair colour changes	5	III
nausea	5	III
pruritus	4	III
rash erythematous	4	III
rash macular	4	III
rash maculo-papular	4	III
rash papular	4	III
skin lesion	4	III
syncope	4	III
vomiting	4	III
weight decreased	4	III
