# Supplementary material for: Predicting the frequencies of drug side effects
Source: Nat Commun. 2020 Sep 11;11:4575. doi: 10.1038/s41467-020-18305-y (PMC7486409; doi:10.1038/s41467-020-18305-y)
Supplement: Supplementary file 7 — Supplementary Data 5 [file 41467_2020_18305_MOESM7_ESM.txt]

SideEffectTerm	TopMedDRATerm
glucose tolerance impaired	Metabolism and nutrition disorders
glucose tolerance impaired	Endocrine disorders
functional gastrointestinal disorder	Gastrointestinal disorders
aggression	Psychiatric disorders
strangury	Renal and urinary disorders
transient ischaemic attack	Vascular disorders
transient ischaemic attack	Nervous system disorders
cardiomegaly	Cardiac disorders
mania	Psychiatric disorders
proctitis	Gastrointestinal disorders
disorientation	Psychiatric disorders
disorientation	Nervous system disorders
blood bilirubin increased	Investigations
blood lactate dehydrogenase increased	Investigations
panophthalmitis	Eye disorders
wound secretion	General disorders and administration site conditions
wound secretion	Injury, poisoning and procedural complications
eye disorder	Eye disorders
periodontitis	Gastrointestinal disorders
periodontitis	Infections and infestations
candida infection	Infections and infestations
atrioventricular block complete	Cardiac disorders
gravitational oedema	General disorders and administration site conditions
gravitational oedema	Cardiac disorders
bipolar disorder	Psychiatric disorders
jaundice	Hepatobiliary disorders
jaundice	Blood and lymphatic system disorders
jaundice	Skin and subcutaneous tissue disorders
miosis	Eye disorders
miosis	Nervous system disorders
colitis ulcerative	Gastrointestinal disorders
colitis ulcerative	Immune system disorders
asthenia	General disorders and administration site conditions
neurotoxicity	Nervous system disorders
neurotoxicity	Injury, poisoning and procedural complications
decreased appetite	Metabolism and nutrition disorders
decreased appetite	General disorders and administration site conditions
hypokinesia	Nervous system disorders
sinus headache	Respiratory, thoracic and mediastinal disorders
sinus headache	Nervous system disorders
polycythaemia	Blood and lymphatic system disorders
haemorrhoids	Gastrointestinal disorders
haemorrhoids	Vascular disorders
eye discharge	Eye disorders
fungal skin infection	Skin and subcutaneous tissue disorders
fungal skin infection	Infections and infestations
gait disturbance	General disorders and administration site conditions
gait disturbance	Nervous system disorders
corneal lesion	Eye disorders
tongue ulceration	Gastrointestinal disorders
ventricular tachycardia	Cardiac disorders
vulvovaginal mycotic infection	Reproductive system and breast disorders
vulvovaginal mycotic infection	Infections and infestations
rectal haemorrhage	Gastrointestinal disorders
rectal haemorrhage	Vascular disorders
protein total decreased	Investigations
chromaturia	Renal and urinary disorders
pulmonary oedema	Respiratory, thoracic and mediastinal disorders
pulmonary oedema	Cardiac disorders
tonsillitis	Infections and infestations
tonsillitis	Respiratory, thoracic and mediastinal disorders
bundle branch block	Cardiac disorders
leukopenia	Blood and lymphatic system disorders
ventricular fibrillation	Cardiac disorders
breast pain	Reproductive system and breast disorders
skin cancer	Neoplasms benign, malignant and unspecified (incl cysts and polyps)
skin cancer	Skin and subcutaneous tissue disorders
hypomagnesaemia	Metabolism and nutrition disorders
rhinitis allergic	Immune system disorders
rhinitis allergic	Respiratory, thoracic and mediastinal disorders
movement disorder	Nervous system disorders
ascites	Hepatobiliary disorders
ascites	Gastrointestinal disorders
ascites	Cardiac disorders
tenosynovitis	Musculoskeletal and connective tissue disorders
tongue disorder	Gastrointestinal disorders
abdominal pain lower	Gastrointestinal disorders
rheumatoid arthritis	Musculoskeletal and connective tissue disorders
rheumatoid arthritis	Immune system disorders
anorectal disorder	Gastrointestinal disorders
arthritis	Musculoskeletal and connective tissue disorders
neutrophil count decreased	Investigations
panic reaction	Psychiatric disorders
torsade de pointes	Cardiac disorders
hyperkeratosis	Skin and subcutaneous tissue disorders
hypoglycaemia	Metabolism and nutrition disorders
hypoglycaemia	Endocrine disorders
nodule	General disorders and administration site conditions
hyporeflexia	Nervous system disorders
skin hyperpigmentation	Skin and subcutaneous tissue disorders
hyponatraemia	Metabolism and nutrition disorders
viral infection	Infections and infestations
peripheral coldness	General disorders and administration site conditions
peripheral coldness	Vascular disorders
dry skin	Skin and subcutaneous tissue disorders
skin papilloma	Neoplasms benign, malignant and unspecified (incl cysts and polyps)
skin papilloma	Skin and subcutaneous tissue disorders
skin papilloma	Infections and infestations
injection site reaction	General disorders and administration site conditions
injection site reaction	Injury, poisoning and procedural complications
somnolence	Psychiatric disorders
somnolence	Nervous system disorders
thyroid neoplasm	Neoplasms benign, malignant and unspecified (incl cysts and polyps)
thyroid neoplasm	Endocrine disorders
hair disorder	Skin and subcutaneous tissue disorders
depressed level of consciousness	Nervous system disorders
alveolitis allergic	Immune system disorders
alveolitis allergic	Respiratory, thoracic and mediastinal disorders
basal cell carcinoma	Neoplasms benign, malignant and unspecified (incl cysts and polyps)
basal cell carcinoma	Skin and subcutaneous tissue disorders
disseminated intravascular coagulation	Vascular disorders
disseminated intravascular coagulation	Blood and lymphatic system disorders
hypoxia	Respiratory, thoracic and mediastinal disorders
loss of consciousness	Nervous system disorders
opportunistic infection	Infections and infestations
paraesthesia	Nervous system disorders
exostosis	Musculoskeletal and connective tissue disorders
nasal congestion	Respiratory, thoracic and mediastinal disorders
thrombotic thrombocytopenic purpura	Vascular disorders
thrombotic thrombocytopenic purpura	Blood and lymphatic system disorders
thrombotic thrombocytopenic purpura	Skin and subcutaneous tissue disorders
completed suicide	General disorders and administration site conditions
completed suicide	Psychiatric disorders
constipation	Gastrointestinal disorders
burning sensation	General disorders and administration site conditions
burning sensation	Nervous system disorders
nephrolithiasis	Renal and urinary disorders
choreoathetosis	Nervous system disorders
emphysema	Respiratory, thoracic and mediastinal disorders
leukoderma	Skin and subcutaneous tissue disorders
orchitis noninfective	Reproductive system and breast disorders
lacrimal structural disorder	Eye disorders
bacteraemia	Infections and infestations
ventricular extrasystoles	Cardiac disorders
feeling abnormal	General disorders and administration site conditions
pain of skin	Skin and subcutaneous tissue disorders
osteoarthritis	Musculoskeletal and connective tissue disorders
regurgitation	Gastrointestinal disorders
prothrombin level decreased	Investigations
ventricular arrhythmia	Cardiac disorders
hepatitis cholestatic	Hepatobiliary disorders
genital candidiasis	Reproductive system and breast disorders
genital candidiasis	Infections and infestations
peptic ulcer	Gastrointestinal disorders
cardiovascular disorder	Vascular disorders
cardiovascular disorder	Cardiac disorders
mastitis	Reproductive system and breast disorders
mastitis	Infections and infestations
tracheitis	Infections and infestations
tracheitis	Respiratory, thoracic and mediastinal disorders
dyskinesia	Nervous system disorders
pyuria	Infections and infestations
pyuria	Renal and urinary disorders
anuria	Renal and urinary disorders
pharyngitis	Gastrointestinal disorders
pharyngitis	Infections and infestations
pharyngitis	Respiratory, thoracic and mediastinal disorders
galactorrhoea	Reproductive system and breast disorders
galactorrhoea	Endocrine disorders
cheilitis	Gastrointestinal disorders
cheilitis	Skin and subcutaneous tissue disorders
cardiac arrest	Cardiac disorders
ejaculation failure	Reproductive system and breast disorders
colitis	Gastrointestinal disorders
anxiety	Psychiatric disorders
pneumonia	Infections and infestations
pneumonia	Respiratory, thoracic and mediastinal disorders
hallucination	Psychiatric disorders
bronchitis	Infections and infestations
bronchitis	Respiratory, thoracic and mediastinal disorders
myositis	Musculoskeletal and connective tissue disorders
varicose vein	Vascular disorders
pleuritic pain	Respiratory, thoracic and mediastinal disorders
injection site swelling	General disorders and administration site conditions
injection site swelling	Injury, poisoning and procedural complications
body temperature decreased	Investigations
hyperaesthesia	Nervous system disorders
scleritis	Eye disorders
scleritis	Immune system disorders
application site irritation	General disorders and administration site conditions
application site irritation	Injury, poisoning and procedural complications
serotonin syndrome	Musculoskeletal and connective tissue disorders
serotonin syndrome	Nervous system disorders
serotonin syndrome	Injury, poisoning and procedural complications
coordination abnormal	Nervous system disorders
irritable bowel syndrome	Gastrointestinal disorders
irritable bowel syndrome	Psychiatric disorders
skin atrophy	Skin and subcutaneous tissue disorders
change of bowel habit	Gastrointestinal disorders
disturbance in attention	Psychiatric disorders
disturbance in attention	Nervous system disorders
ulcer	General disorders and administration site conditions
restless legs syndrome	Musculoskeletal and connective tissue disorders
restless legs syndrome	Nervous system disorders
dry eye	Eye disorders
dermatitis	Skin and subcutaneous tissue disorders
optic atrophy	Eye disorders
bradykinesia	Nervous system disorders
haematemesis	Gastrointestinal disorders
haematemesis	Vascular disorders
hostility	Psychiatric disorders
endophthalmitis	Eye disorders
endophthalmitis	Infections and infestations
chest pain	General disorders and administration site conditions
chest pain	Respiratory, thoracic and mediastinal disorders
chest pain	Cardiac disorders
sputum increased	Respiratory, thoracic and mediastinal disorders
fungal infection	Infections and infestations
hypochloraemia	Metabolism and nutrition disorders
conversion disorder	Psychiatric disorders
actinic keratosis	Skin and subcutaneous tissue disorders
dermatitis atopic	Immune system disorders
dermatitis atopic	Skin and subcutaneous tissue disorders
uterine leiomyoma	Reproductive system and breast disorders
uterine leiomyoma	Neoplasms benign, malignant and unspecified (incl cysts and polyps)
encephalopathy	Nervous system disorders
lung infection	Infections and infestations
lung infection	Respiratory, thoracic and mediastinal disorders
electrocardiogram st segment depression	Investigations
asthenopia	Eye disorders
laryngospasm	Respiratory, thoracic and mediastinal disorders
angle closure glaucoma	Eye disorders
blood creatine phosphokinase increased	Investigations
breast tenderness	Reproductive system and breast disorders
chromatopsia	Eye disorders
renal failure	Renal and urinary disorders
nasopharyngitis	Infections and infestations
nasopharyngitis	Respiratory, thoracic and mediastinal disorders
foetor hepaticus	Hepatobiliary disorders
foetor hepaticus	Gastrointestinal disorders
cerebral haemorrhage	Vascular disorders
cerebral haemorrhage	Nervous system disorders
furuncle	Skin and subcutaneous tissue disorders
furuncle	Infections and infestations
tension headache	Nervous system disorders
laryngitis	Infections and infestations
laryngitis	Respiratory, thoracic and mediastinal disorders
uterine haemorrhage	Reproductive system and breast disorders
uterine haemorrhage	Vascular disorders
cholelithiasis	Hepatobiliary disorders
rhabdomyolysis	Musculoskeletal and connective tissue disorders
blood creatinine increased	Investigations
hypophosphataemia	Metabolism and nutrition disorders
urine analysis abnormal	Investigations
neoplasm	Neoplasms benign, malignant and unspecified (incl cysts and polyps)
balance disorder	Nervous system disorders
erythema	Skin and subcutaneous tissue disorders
haemoptysis	Vascular disorders
haemoptysis	Respiratory, thoracic and mediastinal disorders
haemoptysis	Cardiac disorders
tumour lysis syndrome	Metabolism and nutrition disorders
tumour lysis syndrome	Neoplasms benign, malignant and unspecified (incl cysts and polyps)
blood calcium decreased	Investigations
herpes zoster	Skin and subcutaneous tissue disorders
herpes zoster	Infections and infestations
herpes zoster	Nervous system disorders
hypohidrosis	General disorders and administration site conditions
hypohidrosis	Skin and subcutaneous tissue disorders
glossitis	Gastrointestinal disorders
salivary gland enlargement	Gastrointestinal disorders
lower respiratory tract infection	Infections and infestations
lower respiratory tract infection	Respiratory, thoracic and mediastinal disorders
leukocytosis	Blood and lymphatic system disorders
premenstrual syndrome	Reproductive system and breast disorders
premenstrual syndrome	Psychiatric disorders
gastrointestinal carcinoma	Gastrointestinal disorders
gastrointestinal carcinoma	Neoplasms benign, malignant and unspecified (incl cysts and polyps)
abscess	Infections and infestations
sinusitis	Infections and infestations
sinusitis	Respiratory, thoracic and mediastinal disorders
induration	General disorders and administration site conditions
ejaculation disorder	Reproductive system and breast disorders
connective tissue disorder	Musculoskeletal and connective tissue disorders
hot flush	Reproductive system and breast disorders
hot flush	General disorders and administration site conditions
hot flush	Vascular disorders
uterine disorder	Reproductive system and breast disorders
application site paraesthesia	General disorders and administration site conditions
application site paraesthesia	Nervous system disorders
application site paraesthesia	Injury, poisoning and procedural complications
parosmia	Respiratory, thoracic and mediastinal disorders
parosmia	Nervous system disorders
onychomycosis	Skin and subcutaneous tissue disorders
onychomycosis	Infections and infestations
liver injury	Hepatobiliary disorders
liver injury	Injury, poisoning and procedural complications
crohn's disease	Gastrointestinal disorders
crohn's disease	Immune system disorders
urinary incontinence	Renal and urinary disorders
urinary incontinence	Nervous system disorders
clostridium difficile colitis	Gastrointestinal disorders
clostridium difficile colitis	Infections and infestations
dyspareunia	Reproductive system and breast disorders
dyspareunia	Psychiatric disorders
bronchospasm	Immune system disorders
bronchospasm	Respiratory, thoracic and mediastinal disorders
stevens-johnson syndrome	Immune system disorders
stevens-johnson syndrome	Skin and subcutaneous tissue disorders
stevens-johnson syndrome	Infections and infestations
stevens-johnson syndrome	Injury, poisoning and procedural complications
syncope	Vascular disorders
syncope	Cardiac disorders
syncope	Nervous system disorders
international normalised ratio increased	Investigations
seborrhoeic dermatitis	Skin and subcutaneous tissue disorders
pollakiuria	Renal and urinary disorders
colitis ischaemic	Gastrointestinal disorders
colitis ischaemic	Vascular disorders
flatulence	Gastrointestinal disorders
brain oedema	Nervous system disorders
brain oedema	Injury, poisoning and procedural complications
lymphoma	Neoplasms benign, malignant and unspecified (incl cysts and polyps)
lymphoma	Blood and lymphatic system disorders
rosacea	Skin and subcutaneous tissue disorders
diplopia	Eye disorders
diplopia	Nervous system disorders
malnutrition	Metabolism and nutrition disorders
anaemia macrocytic	Metabolism and nutrition disorders
anaemia macrocytic	Blood and lymphatic system disorders
rhinitis	Infections and infestations
rhinitis	Respiratory, thoracic and mediastinal disorders
incontinence	Gastrointestinal disorders
incontinence	Renal and urinary disorders
incontinence	Nervous system disorders
hepatocellular injury	Hepatobiliary disorders
blood potassium increased	Investigations
musculoskeletal stiffness	Musculoskeletal and connective tissue disorders
apraxia	Psychiatric disorders
apraxia	Nervous system disorders
endometrial disorder	Reproductive system and breast disorders
menopause	Social circumstances
cardiomyopathy	Cardiac disorders
scab	Skin and subcutaneous tissue disorders
cystitis haemorrhagic	Renal and urinary disorders
loss of libido	Psychiatric disorders
urticaria	Immune system disorders
urticaria	Skin and subcutaneous tissue disorders
hypotonia	Musculoskeletal and connective tissue disorders
hypotonia	Nervous system disorders
cardiac failure	Cardiac disorders
sneezing	Respiratory, thoracic and mediastinal disorders
ecchymosis	Vascular disorders
ecchymosis	Blood and lymphatic system disorders
ecchymosis	Skin and subcutaneous tissue disorders
feeling hot	General disorders and administration site conditions
renal pain	Renal and urinary disorders
abnormal dreams	Psychiatric disorders
abnormal dreams	Nervous system disorders
melanosis	Skin and subcutaneous tissue disorders
hyperacusis	Ear and labyrinth disorders
hyperacusis	Nervous system disorders
blindness	Eye disorders
blindness	Nervous system disorders
personality disorder	Psychiatric disorders
aplastic anaemia	Blood and lymphatic system disorders
endocrine disorder	Endocrine disorders
peripheral ischaemia	Vascular disorders
prostate cancer	Reproductive system and breast disorders
prostate cancer	Neoplasms benign, malignant and unspecified (incl cysts and polyps)
neuritis	Nervous system disorders
pruritus genital	Reproductive system and breast disorders
pruritus genital	Skin and subcutaneous tissue disorders
flat affect	Psychiatric disorders
liver disorder	Hepatobiliary disorders
infusion site reaction	General disorders and administration site conditions
infusion site reaction	Injury, poisoning and procedural complications
polyuria	Renal and urinary disorders
extravasation	General disorders and administration site conditions
subarachnoid haemorrhage	Vascular disorders
subarachnoid haemorrhage	Nervous system disorders
subarachnoid haemorrhage	Injury, poisoning and procedural complications
lymphadenopathy	Blood and lymphatic system disorders
cyanosis	Vascular disorders
cyanosis	Respiratory, thoracic and mediastinal disorders
cyanosis	Cardiac disorders
herpes virus infection	Infections and infestations
non-cardiac chest pain	General disorders and administration site conditions
non-cardiac chest pain	Respiratory, thoracic and mediastinal disorders
appendicitis	Gastrointestinal disorders
appendicitis	Infections and infestations
excoriation	Skin and subcutaneous tissue disorders
excoriation	Injury, poisoning and procedural complications
erythema multiforme	Immune system disorders
erythema multiforme	Skin and subcutaneous tissue disorders
laryngeal pain	Respiratory, thoracic and mediastinal disorders
hepatic steatosis	Hepatobiliary disorders
hepatic steatosis	Metabolism and nutrition disorders
nephropathy	Renal and urinary disorders
corneal opacity	Eye disorders
odynophagia	Gastrointestinal disorders
herpes simplex	Skin and subcutaneous tissue disorders
herpes simplex	Infections and infestations
gastrointestinal haemorrhage	Gastrointestinal disorders
gastrointestinal haemorrhage	Vascular disorders
breath odour	Gastrointestinal disorders
hepatobiliary disease	Hepatobiliary disorders
pseudomembranous colitis	Gastrointestinal disorders
pseudomembranous colitis	Infections and infestations
psychotic disorder	Psychiatric disorders
eosinophilia	Blood and lymphatic system disorders
menstrual disorder	Reproductive system and breast disorders
seborrhoeic keratosis	Neoplasms benign, malignant and unspecified (incl cysts and polyps)
seborrhoeic keratosis	Skin and subcutaneous tissue disorders
myocardial infarction	Vascular disorders
myocardial infarction	Cardiac disorders
diarrhoea	Gastrointestinal disorders
rash pustular	Skin and subcutaneous tissue disorders
rash pustular	Infections and infestations
electroencephalogram abnormal	Investigations
acidosis	Metabolism and nutrition disorders
otitis externa	Infections and infestations
otitis externa	Ear and labyrinth disorders
duodenitis	Gastrointestinal disorders
polydipsia	Metabolism and nutrition disorders
polydipsia	Endocrine disorders
vaginal infection	Reproductive system and breast disorders
vaginal infection	Infections and infestations
respiratory tract infection	Infections and infestations
respiratory tract infection	Respiratory, thoracic and mediastinal disorders
cyst	Neoplasms benign, malignant and unspecified (incl cysts and polyps)
cyst	General disorders and administration site conditions
pancreatitis	Gastrointestinal disorders
affective disorder	Psychiatric disorders
status epilepticus	Nervous system disorders
epididymitis	Reproductive system and breast disorders
epididymitis	Infections and infestations
schizophreniform disorder	Psychiatric disorders
intermittent claudication	Vascular disorders
tachycardia	Cardiac disorders
keratitis	Eye disorders
local swelling	General disorders and administration site conditions
skin exfoliation	Skin and subcutaneous tissue disorders
mydriasis	Eye disorders
mydriasis	Nervous system disorders
atrial fibrillation	Cardiac disorders
gastrointestinal infection	Gastrointestinal disorders
gastrointestinal infection	Infections and infestations
peripheral vascular disorder	Vascular disorders
immune system disorder	Immune system disorders
palpitations	Cardiac disorders
dyspnoea	Respiratory, thoracic and mediastinal disorders
dyspnoea	Cardiac disorders
hyperlactacidaemia	Metabolism and nutrition disorders
nystagmus	Eye disorders
nystagmus	Nervous system disorders
hypersensitivity	Immune system disorders
multiple fractures	Musculoskeletal and connective tissue disorders
multiple fractures	Injury, poisoning and procedural complications
menorrhagia	Reproductive system and breast disorders
adrenal insufficiency	Metabolism and nutrition disorders
adrenal insufficiency	Endocrine disorders
skin infection	Skin and subcutaneous tissue disorders
skin infection	Infections and infestations
folliculitis	Skin and subcutaneous tissue disorders
folliculitis	Infections and infestations
sinus congestion	Respiratory, thoracic and mediastinal disorders
lacrimal disorder	Eye disorders
non-hodgkin's lymphoma	Neoplasms benign, malignant and unspecified (incl cysts and polyps)
non-hodgkin's lymphoma	Blood and lymphatic system disorders
tendinous contracture	Musculoskeletal and connective tissue disorders
renal tubular necrosis	Renal and urinary disorders
yawning	Respiratory, thoracic and mediastinal disorders
blood glucose decreased	Investigations
application site rash	General disorders and administration site conditions
application site rash	Skin and subcutaneous tissue disorders
application site rash	Injury, poisoning and procedural complications
oral pain	Gastrointestinal disorders
photophobia	Eye disorders
photophobia	Nervous system disorders
subdural haematoma	Vascular disorders
subdural haematoma	Nervous system disorders
subdural haematoma	Injury, poisoning and procedural complications
insomnia	Psychiatric disorders
insomnia	Nervous system disorders
myocardial ischaemia	Vascular disorders
myocardial ischaemia	Cardiac disorders
confusional state	Psychiatric disorders
confusional state	Nervous system disorders
drug eruption	Immune system disorders
drug eruption	General disorders and administration site conditions
drug eruption	Skin and subcutaneous tissue disorders
dysphoria	Psychiatric disorders
lipase increased	Investigations
skin odour abnormal	Skin and subcutaneous tissue disorders
hiccups	Gastrointestinal disorders
hiccups	Respiratory, thoracic and mediastinal disorders
breast disorder	Reproductive system and breast disorders
metrorrhagia	Reproductive system and breast disorders
oedema	Metabolism and nutrition disorders
oedema	General disorders and administration site conditions
haematocrit decreased	Investigations
gastrooesophageal reflux disease	Gastrointestinal disorders
anaphylactoid reaction	Immune system disorders
anaphylactoid reaction	Vascular disorders
renal impairment	Renal and urinary disorders
thirst	Metabolism and nutrition disorders
thirst	General disorders and administration site conditions
perineal pain	Reproductive system and breast disorders
injection site haemorrhage	General disorders and administration site conditions
injection site haemorrhage	Vascular disorders
injection site haemorrhage	Injury, poisoning and procedural complications
skin disorder	Skin and subcutaneous tissue disorders
cough	Respiratory, thoracic and mediastinal disorders
platelet count decreased	Investigations
ear disorder	Ear and labyrinth disorders
tongue oedema	Gastrointestinal disorders
tongue oedema	Immune system disorders
tongue oedema	Skin and subcutaneous tissue disorders
benign neoplasm of skin	Neoplasms benign, malignant and unspecified (incl cysts and polyps)
benign neoplasm of skin	Skin and subcutaneous tissue disorders
feeling cold	General disorders and administration site conditions
breast neoplasm	Reproductive system and breast disorders
breast neoplasm	Neoplasms benign, malignant and unspecified (incl cysts and polyps)
peripheral sensory neuropathy	Nervous system disorders
gastroenteritis	Gastrointestinal disorders
gastroenteritis	Infections and infestations
rash macular	Skin and subcutaneous tissue disorders
skin discolouration	Skin and subcutaneous tissue disorders
myalgia	Musculoskeletal and connective tissue disorders
blood uric acid increased	Investigations
injection site erythema	General disorders and administration site conditions
injection site erythema	Skin and subcutaneous tissue disorders
injection site erythema	Injury, poisoning and procedural complications
withdrawal syndrome	General disorders and administration site conditions
withdrawal syndrome	Psychiatric disorders
conjunctival haemorrhage	Eye disorders
conjunctival haemorrhage	Vascular disorders
gingivitis	Gastrointestinal disorders
gingivitis	Infections and infestations
anger	Psychiatric disorders
breast engorgement	Reproductive system and breast disorders
breast engorgement	Pregnancy, puerperium and perinatal conditions
ejaculation delayed	Reproductive system and breast disorders
pulmonary congestion	Vascular disorders
pulmonary congestion	Respiratory, thoracic and mediastinal disorders
pulmonary congestion	Cardiac disorders
neutropenia	Blood and lymphatic system disorders
abdominal distension	Gastrointestinal disorders
fracture	Musculoskeletal and connective tissue disorders
fracture	Injury, poisoning and procedural complications
gangrene	Vascular disorders
gangrene	Skin and subcutaneous tissue disorders
gangrene	Infections and infestations
viral upper respiratory tract infection	Infections and infestations
viral upper respiratory tract infection	Respiratory, thoracic and mediastinal disorders
pain	General disorders and administration site conditions
salpingitis	Reproductive system and breast disorders
salpingitis	Infections and infestations
musculoskeletal chest pain	Musculoskeletal and connective tissue disorders
musculoskeletal chest pain	Respiratory, thoracic and mediastinal disorders
bursitis	Musculoskeletal and connective tissue disorders
bursitis	Injury, poisoning and procedural complications
urinary retention	Renal and urinary disorders
hypoventilation	Respiratory, thoracic and mediastinal disorders
alanine aminotransferase increased	Investigations
lichenoid keratosis	Skin and subcutaneous tissue disorders
parkinsonism	Nervous system disorders
weight increased	Investigations
pleural effusion	Respiratory, thoracic and mediastinal disorders
feeling drunk	General disorders and administration site conditions
mediastinal disorder	Respiratory, thoracic and mediastinal disorders
haemolytic anaemia	Blood and lymphatic system disorders
intracranial pressure increased	Nervous system disorders
respiratory tract congestion	Respiratory, thoracic and mediastinal disorders
tinnitus	Ear and labyrinth disorders
tinnitus	Nervous system disorders
rectal tenesmus	Musculoskeletal and connective tissue disorders
rectal tenesmus	Gastrointestinal disorders
hepatic cancer	Hepatobiliary disorders
hepatic cancer	Neoplasms benign, malignant and unspecified (incl cysts and polyps)
gout	Metabolism and nutrition disorders
gout	Musculoskeletal and connective tissue disorders
lethargy	General disorders and administration site conditions
lethargy	Psychiatric disorders
lethargy	Nervous system disorders
aplasia pure red cell	Immune system disorders
aplasia pure red cell	Blood and lymphatic system disorders
diabetes mellitus	Metabolism and nutrition disorders
diabetes mellitus	Endocrine disorders
anal pruritus	Gastrointestinal disorders
ketosis	Metabolism and nutrition disorders
impetigo	Skin and subcutaneous tissue disorders
impetigo	Infections and infestations
instillation site pain	General disorders and administration site conditions
instillation site pain	Injury, poisoning and procedural complications
sialoadenitis	Gastrointestinal disorders
sialoadenitis	Infections and infestations
blood cholesterol increased	Investigations
arthropathy	Musculoskeletal and connective tissue disorders
hyperaemia	Vascular disorders
pain in jaw	Musculoskeletal and connective tissue disorders
diverticulitis	Gastrointestinal disorders
diverticulitis	Infections and infestations
coma	Nervous system disorders
mental disability	Social circumstances
joint swelling	Musculoskeletal and connective tissue disorders
lacrimation increased	Eye disorders
application site burn	General disorders and administration site conditions
application site burn	Skin and subcutaneous tissue disorders
application site burn	Injury, poisoning and procedural complications
vasospasm	Vascular disorders
transaminases increased	Investigations
uterine spasm	Reproductive system and breast disorders
blepharospasm	Eye disorders
blepharospasm	Nervous system disorders
pharyngitis streptococcal	Infections and infestations
pharyngitis streptococcal	Respiratory, thoracic and mediastinal disorders
hepatotoxicity	Hepatobiliary disorders
hepatotoxicity	Injury, poisoning and procedural complications
ligament sprain	Musculoskeletal and connective tissue disorders
ligament sprain	Injury, poisoning and procedural complications
haemolytic uraemic syndrome	Blood and lymphatic system disorders
haemolytic uraemic syndrome	Renal and urinary disorders
hyperlipidaemia	Metabolism and nutrition disorders
hepatomegaly	Hepatobiliary disorders
blood disorder	Blood and lymphatic system disorders
sleep disorder	Psychiatric disorders
wheezing	Respiratory, thoracic and mediastinal disorders
ovarian cyst	Reproductive system and breast disorders
ovarian cyst	Neoplasms benign, malignant and unspecified (incl cysts and polyps)
cardiac output decreased	Investigations
agranulocytosis	Blood and lymphatic system disorders
hyperkinesia	Nervous system disorders
cystitis	Infections and infestations
cystitis	Renal and urinary disorders
hypertrichosis	Skin and subcutaneous tissue disorders
enteritis	Gastrointestinal disorders
splenomegaly	Blood and lymphatic system disorders
pericarditis	Cardiac disorders
lactic acidosis	Metabolism and nutrition disorders
increased appetite	Metabolism and nutrition disorders
increased appetite	General disorders and administration site conditions
muscle tightness	Musculoskeletal and connective tissue disorders
toothache	Gastrointestinal disorders
ear pain	Ear and labyrinth disorders
respiratory distress	Respiratory, thoracic and mediastinal disorders
laceration	Skin and subcutaneous tissue disorders
laceration	Injury, poisoning and procedural complications
bladder cancer	Neoplasms benign, malignant and unspecified (incl cysts and polyps)
bladder cancer	Renal and urinary disorders
hepatic function abnormal	Hepatobiliary disorders
ocular discomfort	Eye disorders
delirium	Psychiatric disorders
menstruation irregular	Reproductive system and breast disorders
menstruation irregular	Endocrine disorders
impaired healing	General disorders and administration site conditions
nocturia	Renal and urinary disorders
ototoxicity	Ear and labyrinth disorders
ototoxicity	Injury, poisoning and procedural complications
eye oedema	Eye disorders
dehydration	Metabolism and nutrition disorders
dermatitis acneiform	Skin and subcutaneous tissue disorders
sexual dysfunction	Reproductive system and breast disorders
sexual dysfunction	Psychiatric disorders
dermatitis bullous	Skin and subcutaneous tissue disorders
rhonchi	Respiratory, thoracic and mediastinal disorders
phlebitis	Vascular disorders
phlebitis	Injury, poisoning and procedural complications
cold sweat	General disorders and administration site conditions
cold sweat	Skin and subcutaneous tissue disorders
injection site induration	General disorders and administration site conditions
injection site induration	Injury, poisoning and procedural complications
haematuria	Reproductive system and breast disorders
haematuria	Vascular disorders
haematuria	Renal and urinary disorders
thyroiditis	Endocrine disorders
infusion site pain	General disorders and administration site conditions
infusion site pain	Injury, poisoning and procedural complications
application site pain	General disorders and administration site conditions
application site pain	Injury, poisoning and procedural complications
glossodynia	Gastrointestinal disorders
amblyopia	Eye disorders
albuminuria	Renal and urinary disorders
neuralgia	Nervous system disorders
cachexia	Metabolism and nutrition disorders
cachexia	Neoplasms benign, malignant and unspecified (incl cysts and polyps)
cachexia	General disorders and administration site conditions
snoring	Respiratory, thoracic and mediastinal disorders
oesophageal stenosis	Gastrointestinal disorders
vestibular disorder	Ear and labyrinth disorders
vestibular disorder	Nervous system disorders
pelvic pain	Gastrointestinal disorders
pelvic pain	Reproductive system and breast disorders
pelvic pain	Renal and urinary disorders
hepatitis	Hepatobiliary disorders
priapism	Reproductive system and breast disorders
rales	Respiratory, thoracic and mediastinal disorders
pancytopenia	Blood and lymphatic system disorders
metabolic acidosis	Metabolism and nutrition disorders
paralysis	Nervous system disorders
atrioventricular block first degree	Cardiac disorders
hypothermia	General disorders and administration site conditions
hypothermia	Injury, poisoning and procedural complications
upper respiratory tract infection	Infections and infestations
upper respiratory tract infection	Respiratory, thoracic and mediastinal disorders
laboratory test abnormal	Investigations
haemorrhage intracranial	Vascular disorders
haemorrhage intracranial	Nervous system disorders
retching	Gastrointestinal disorders
presyncope	Vascular disorders
presyncope	Cardiac disorders
presyncope	Nervous system disorders
conduction disorder	Cardiac disorders
breast cancer	Reproductive system and breast disorders
breast cancer	Neoplasms benign, malignant and unspecified (incl cysts and polyps)
electrocardiogram abnormal	Investigations
blood alkaline phosphatase increased	Investigations
venous thrombosis	Vascular disorders
testicular pain	Reproductive system and breast disorders
paraesthesia oral	Gastrointestinal disorders
paraesthesia oral	Nervous system disorders
oesophageal ulcer	Gastrointestinal disorders
dysgeusia	Gastrointestinal disorders
dysgeusia	Nervous system disorders
aneurysm	Vascular disorders
dysmenorrhoea	Reproductive system and breast disorders
pneumonia aspiration	Respiratory, thoracic and mediastinal disorders
toxicity to various agents	Injury, poisoning and procedural complications
hypertension	Vascular disorders
meningitis	Infections and infestations
meningitis	Nervous system disorders
somnambulism	Psychiatric disorders
somnambulism	Nervous system disorders
protein urine present	Investigations
abnormal faeces	Gastrointestinal disorders
musculoskeletal pain	Musculoskeletal and connective tissue disorders
vertigo	Ear and labyrinth disorders
vertigo	Nervous system disorders
antisocial personality disorder	Psychiatric disorders
blood glucose increased	Investigations
otitis media	Infections and infestations
otitis media	Ear and labyrinth disorders
apathy	Psychiatric disorders
urinary tract disorder	Renal and urinary disorders
swelling face	Immune system disorders
swelling face	Skin and subcutaneous tissue disorders
skin striae	Skin and subcutaneous tissue disorders
influenza	Infections and infestations
influenza	Respiratory, thoracic and mediastinal disorders
embolism	Vascular disorders
supraventricular extrasystoles	Cardiac disorders
muscle contractions involuntary	Musculoskeletal and connective tissue disorders
muscle contractions involuntary	Nervous system disorders
ill-defined disorder	General disorders and administration site conditions
hernia	General disorders and administration site conditions
osteoporosis	Metabolism and nutrition disorders
osteoporosis	Musculoskeletal and connective tissue disorders
pulmonary embolism	Vascular disorders
pulmonary embolism	Respiratory, thoracic and mediastinal disorders
hyperhidrosis	General disorders and administration site conditions
hyperhidrosis	Skin and subcutaneous tissue disorders
nasal discomfort	Respiratory, thoracic and mediastinal disorders
telangiectasia	Vascular disorders
telangiectasia	Skin and subcutaneous tissue disorders
injection site pruritus	General disorders and administration site conditions
injection site pruritus	Skin and subcutaneous tissue disorders
injection site pruritus	Injury, poisoning and procedural complications
lung infiltration	Respiratory, thoracic and mediastinal disorders
hyperkalaemia	Metabolism and nutrition disorders
vascular purpura	Vascular disorders
vascular purpura	Blood and lymphatic system disorders
vascular purpura	Skin and subcutaneous tissue disorders
conjunctivitis	Eye disorders
conjunctivitis	Infections and infestations
neoplasm malignant	Neoplasms benign, malignant and unspecified (incl cysts and polyps)
urethritis	Infections and infestations
urethritis	Renal and urinary disorders
vomiting	Gastrointestinal disorders
blood triglycerides increased	Investigations
prurigo	Skin and subcutaneous tissue disorders
pulmonary function test decreased	Investigations
inappropriate antidiuretic hormone secretion	Metabolism and nutrition disorders
inappropriate antidiuretic hormone secretion	Endocrine disorders
stupor	Psychiatric disorders
stupor	Nervous system disorders
ovarian disorder	Reproductive system and breast disorders
oesophagitis	Gastrointestinal disorders
cataract	Eye disorders
amylase increased	Investigations
haemoglobin	Investigations
injury	Injury, poisoning and procedural complications
weight decreased	Investigations
blood phosphorus decreased	Investigations
cellulitis	Skin and subcutaneous tissue disorders
cellulitis	Infections and infestations
embolism venous	Vascular disorders
ocular hyperaemia	Eye disorders
increased bronchial secretion	Respiratory, thoracic and mediastinal disorders
lymphocytosis	Blood and lymphatic system disorders
mental disorder	Psychiatric disorders
ageusia	Gastrointestinal disorders
ageusia	Nervous system disorders
pseudolymphoma	Blood and lymphatic system disorders
bronchospasm paradoxical	Respiratory, thoracic and mediastinal disorders
neutropenic sepsis	Blood and lymphatic system disorders
neutropenic sepsis	Infections and infestations
systemic lupus erythematosus	Musculoskeletal and connective tissue disorders
systemic lupus erythematosus	Immune system disorders
systemic lupus erythematosus	Skin and subcutaneous tissue disorders
eye swelling	Eye disorders
hypoproteinaemia	Hepatobiliary disorders
hypoproteinaemia	Metabolism and nutrition disorders
application site reaction	General disorders and administration site conditions
application site reaction	Injury, poisoning and procedural complications
joint stiffness	Musculoskeletal and connective tissue disorders
sensory disturbance	Nervous system disorders
viral diarrhoea	Gastrointestinal disorders
viral diarrhoea	Infections and infestations
dry throat	Gastrointestinal disorders
dry throat	Respiratory, thoracic and mediastinal disorders
skin ulcer	Vascular disorders
skin ulcer	Skin and subcutaneous tissue disorders
peritonitis	Gastrointestinal disorders
peritonitis	Infections and infestations
injection site pain	General disorders and administration site conditions
injection site pain	Injury, poisoning and procedural complications
ileus paralytic	Gastrointestinal disorders
bradycardia	Cardiac disorders
flank pain	Musculoskeletal and connective tissue disorders
flank pain	General disorders and administration site conditions
flank pain	Renal and urinary disorders
erythema of eyelid	Eye disorders
erythema of eyelid	Skin and subcutaneous tissue disorders
hypoalbuminaemia	Hepatobiliary disorders
hypoalbuminaemia	Metabolism and nutrition disorders
hypochromic anaemia	Blood and lymphatic system disorders
nephritis	Renal and urinary disorders
urinary tract infection	Infections and infestations
urinary tract infection	Renal and urinary disorders
diarrhoea haemorrhagic	Gastrointestinal disorders
diarrhoea haemorrhagic	Vascular disorders
cholestasis	Hepatobiliary disorders
atelectasis	Respiratory, thoracic and mediastinal disorders
penis disorder	Reproductive system and breast disorders
aphasia	Psychiatric disorders
aphasia	Nervous system disorders
oculogyric crisis	Eye disorders
oculogyric crisis	Nervous system disorders
nodal arrhythmia	Cardiac disorders
application site dryness	General disorders and administration site conditions
application site dryness	Skin and subcutaneous tissue disorders
application site dryness	Injury, poisoning and procedural complications
abdominal pain upper	Gastrointestinal disorders
plasmacytoma	Neoplasms benign, malignant and unspecified (incl cysts and polyps)
plasmacytoma	Blood and lymphatic system disorders
pneumothorax	Respiratory, thoracic and mediastinal disorders
oral candidiasis	Gastrointestinal disorders
oral candidiasis	Infections and infestations
sudden death	General disorders and administration site conditions
sudden death	Cardiac disorders
blister	Skin and subcutaneous tissue disorders
blister	Injury, poisoning and procedural complications
extrasystoles	Cardiac disorders
vasodilation procedure	Surgical and medical procedures
plasma cell myeloma	Neoplasms benign, malignant and unspecified (incl cysts and polyps)
plasma cell myeloma	Blood and lymphatic system disorders
osteomyelitis	Musculoskeletal and connective tissue disorders
osteomyelitis	Infections and infestations
pain in extremity	Musculoskeletal and connective tissue disorders
pyelonephritis	Infections and infestations
pyelonephritis	Renal and urinary disorders
febrile neutropenia	General disorders and administration site conditions
febrile neutropenia	Blood and lymphatic system disorders
cardiac flutter	Cardiac disorders
cerebral ischaemia	Vascular disorders
cerebral ischaemia	Nervous system disorders
gastric ulcer	Gastrointestinal disorders
tooth abscess	Gastrointestinal disorders
tooth abscess	Infections and infestations
apnoea	Respiratory, thoracic and mediastinal disorders
headache	Nervous system disorders
xerophthalmia	Metabolism and nutrition disorders
xerophthalmia	Eye disorders
fasting	Social circumstances
fibrocystic breast disease	Reproductive system and breast disorders
fibrocystic breast disease	Neoplasms benign, malignant and unspecified (incl cysts and polyps)
oliguria	Renal and urinary disorders
anaphylactic shock	Immune system disorders
anaphylactic shock	Vascular disorders
sinus bradycardia	Cardiac disorders
neuropathy peripheral	Nervous system disorders
tardive dyskinesia	Nervous system disorders
rash erythematous	Skin and subcutaneous tissue disorders
ear infection	Infections and infestations
ear infection	Ear and labyrinth disorders
atrial flutter	Cardiac disorders
papilloedema	Eye disorders
papilloedema	Vascular disorders
papilloedema	Nervous system disorders
mucosal inflammation	General disorders and administration site conditions
sensation of foreign body	General disorders and administration site conditions
nephropathy toxic	Renal and urinary disorders
nephropathy toxic	Injury, poisoning and procedural complications
ileus	Gastrointestinal disorders
gastrointestinal disorder	Gastrointestinal disorders
hepatic enzyme increased	Investigations
arrhythmia	Cardiac disorders
angiopathy	Vascular disorders
sluggishness	General disorders and administration site conditions
swelling	General disorders and administration site conditions
upper-airway cough syndrome	Respiratory, thoracic and mediastinal disorders
dermatitis contact	Immune system disorders
dermatitis contact	Skin and subcutaneous tissue disorders
dermatitis contact	Injury, poisoning and procedural complications
akinesia	Nervous system disorders
gastritis	Gastrointestinal disorders
paranoia	Psychiatric disorders
biliary colic	Hepatobiliary disorders
body temperature increased	Investigations
speech disorder	Respiratory, thoracic and mediastinal disorders
speech disorder	Psychiatric disorders
speech disorder	Nervous system disorders
vulvovaginal pruritus	Reproductive system and breast disorders
vulvovaginal pruritus	Skin and subcutaneous tissue disorders
motion sickness	Ear and labyrinth disorders
motion sickness	Nervous system disorders
goitre	Metabolism and nutrition disorders
goitre	Endocrine disorders
cardiogenic shock	Vascular disorders
cardiogenic shock	Cardiac disorders
dizziness	Vascular disorders
dizziness	Cardiac disorders
dizziness	Nervous system disorders
uveitis	Eye disorders
uveitis	Immune system disorders
autonomic nervous system imbalance	General disorders and administration site conditions
autonomic nervous system imbalance	Vascular disorders
autonomic nervous system imbalance	Nervous system disorders
thrombocytopenia	Blood and lymphatic system disorders
breast discharge	Reproductive system and breast disorders
myopathy	Musculoskeletal and connective tissue disorders
hypoaesthesia	Nervous system disorders
nuchal rigidity	Musculoskeletal and connective tissue disorders
nuchal rigidity	Nervous system disorders
corneal erosion	Eye disorders
pupils unequal	Eye disorders
pupils unequal	Nervous system disorders
asthma	Immune system disorders
asthma	Respiratory, thoracic and mediastinal disorders
unintended pregnancy	Pregnancy, puerperium and perinatal conditions
dysarthria	Psychiatric disorders
dysarthria	Nervous system disorders
cerebral infarction	Vascular disorders
cerebral infarction	Nervous system disorders
hyperphosphataemia	Metabolism and nutrition disorders
optic neuritis	Eye disorders
optic neuritis	Immune system disorders
optic neuritis	Nervous system disorders
dysphagia	Gastrointestinal disorders
sepsis	Infections and infestations
muscle relaxant therapy	Surgical and medical procedures
memory impairment	Psychiatric disorders
memory impairment	Nervous system disorders
blood urine present	Investigations
amnesia	Psychiatric disorders
amnesia	Nervous system disorders
sensory loss	Nervous system disorders
eye irritation	Eye disorders
lymphopenia	Blood and lymphatic system disorders
retinal detachment	Eye disorders
retinal detachment	Injury, poisoning and procedural complications
abdominal discomfort	Gastrointestinal disorders
thinking abnormal	Psychiatric disorders
thinking abnormal	Nervous system disorders
affect lability	Psychiatric disorders
skin mass	Skin and subcutaneous tissue disorders
application site erythema	General disorders and administration site conditions
application site erythema	Skin and subcutaneous tissue disorders
application site erythema	Injury, poisoning and procedural complications
vaginal discharge	Reproductive system and breast disorders
dental caries	Gastrointestinal disorders
glycosuria	Renal and urinary disorders
bipolar i disorder	Psychiatric disorders
agitation	Psychiatric disorders
agitation	Nervous system disorders
periorbital oedema	Eye disorders
periorbital oedema	Immune system disorders
periorbital oedema	Skin and subcutaneous tissue disorders
eczema	Skin and subcutaneous tissue disorders
migraine	Vascular disorders
migraine	Nervous system disorders
paresis	Nervous system disorders
white blood cell count increased	Investigations
sleep apnoea syndrome	Respiratory, thoracic and mediastinal disorders
sleep apnoea syndrome	Psychiatric disorders
sleep apnoea syndrome	Nervous system disorders
bronchial hyperreactivity	Respiratory, thoracic and mediastinal disorders
depressed mood	Psychiatric disorders
lung disorder	Respiratory, thoracic and mediastinal disorders
hyperventilation	Respiratory, thoracic and mediastinal disorders
hyperventilation	Psychiatric disorders
anaemia megaloblastic	Metabolism and nutrition disorders
anaemia megaloblastic	Blood and lymphatic system disorders
coronary artery disease	Vascular disorders
coronary artery disease	Cardiac disorders
altered state of consciousness	Psychiatric disorders
altered state of consciousness	Nervous system disorders
oropharyngeal pain	Gastrointestinal disorders
oropharyngeal pain	Respiratory, thoracic and mediastinal disorders
pigmentation disorder	Skin and subcutaneous tissue disorders
hepatic failure	Hepatobiliary disorders
tetany	Metabolism and nutrition disorders
tetany	Musculoskeletal and connective tissue disorders
tetany	Endocrine disorders
crying	General disorders and administration site conditions
crying	Psychiatric disorders
crying	Nervous system disorders
crying	Injury, poisoning and procedural complications
myelitis	Infections and infestations
myelitis	Nervous system disorders
tubulointerstitial nephritis	Renal and urinary disorders
muscular weakness	Musculoskeletal and connective tissue disorders
muscular weakness	Nervous system disorders
muscle atrophy	Musculoskeletal and connective tissue disorders
muscle atrophy	Nervous system disorders
enuresis	Psychiatric disorders
enuresis	Renal and urinary disorders
nail disorder	Skin and subcutaneous tissue disorders
trismus	Musculoskeletal and connective tissue disorders
trismus	Nervous system disorders
photopsia	Eye disorders
photopsia	Nervous system disorders
pancreatitis acute	Gastrointestinal disorders
breast enlargement	Reproductive system and breast disorders
major depression	Psychiatric disorders
hyperpathia	Nervous system disorders
supraventricular tachycardia	Cardiac disorders
fluid overload	Metabolism and nutrition disorders
fluid overload	Cardiac disorders
acute myocardial infarction	Vascular disorders
acute myocardial infarction	Cardiac disorders
tooth infection	Gastrointestinal disorders
tooth infection	Infections and infestations
hypermagnesaemia	Metabolism and nutrition disorders
labyrinthitis	Infections and infestations
labyrinthitis	Ear and labyrinth disorders
hair colour changes	Skin and subcutaneous tissue disorders
hepatic necrosis	Hepatobiliary disorders
jaundice cholestatic	Hepatobiliary disorders
urine output increased	Investigations
throat irritation	Gastrointestinal disorders
throat irritation	Respiratory, thoracic and mediastinal disorders
prothrombin level increased	Investigations
eye haemorrhage	Eye disorders
eye haemorrhage	Vascular disorders
ulcerative keratitis	Eye disorders
ulcerative keratitis	Immune system disorders
glaucoma	Eye disorders
gingival bleeding	Gastrointestinal disorders
gingival bleeding	Vascular disorders
respiration abnormal	Respiratory, thoracic and mediastinal disorders
deafness	Ear and labyrinth disorders
dry mouth	Gastrointestinal disorders
myoclonus	Nervous system disorders
cerebrovascular accident	Vascular disorders
cerebrovascular accident	Nervous system disorders
toxic epidermal necrolysis	Immune system disorders
toxic epidermal necrolysis	Skin and subcutaneous tissue disorders
toxic epidermal necrolysis	Infections and infestations
toxic epidermal necrolysis	Injury, poisoning and procedural complications
orthostatic hypotension	Vascular disorders
orthostatic hypotension	Nervous system disorders
procedural pain	General disorders and administration site conditions
procedural pain	Injury, poisoning and procedural complications
oesophageal spasm	Gastrointestinal disorders
chronic obstructive pulmonary disease	Respiratory, thoracic and mediastinal disorders
hyperreflexia	Nervous system disorders
suicide attempt	Psychiatric disorders
atrioventricular block	Cardiac disorders
nervous system disorder	Nervous system disorders
rash generalised	Skin and subcutaneous tissue disorders
impaired gastric emptying	Gastrointestinal disorders
mucous membrane disorder	General disorders and administration site conditions
cerebrovascular disorder	Vascular disorders
cerebrovascular disorder	Nervous system disorders
disturbance in sexual arousal	Psychiatric disorders
hiatus hernia	Gastrointestinal disorders
hiatus hernia	Respiratory, thoracic and mediastinal disorders
lipodystrophy acquired	Metabolism and nutrition disorders
lipodystrophy acquired	Skin and subcutaneous tissue disorders
bruxism	Gastrointestinal disorders
bruxism	Psychiatric disorders
torticollis	Musculoskeletal and connective tissue disorders
torticollis	Nervous system disorders
back pain	Musculoskeletal and connective tissue disorders
coagulopathy	Blood and lymphatic system disorders
gamma-glutamyltransferase increased	Investigations
rhinorrhoea	Respiratory, thoracic and mediastinal disorders
night blindness	Metabolism and nutrition disorders
night blindness	Eye disorders
thrombosis	Vascular disorders
bone disorder	Musculoskeletal and connective tissue disorders
vulvovaginal dryness	Reproductive system and breast disorders
dysphonia	Respiratory, thoracic and mediastinal disorders
dysphonia	Psychiatric disorders
dysphonia	Nervous system disorders
hypothyroidism	Metabolism and nutrition disorders
hypothyroidism	Endocrine disorders
drug hypersensitivity	Immune system disorders
oropharyngeal discomfort	Gastrointestinal disorders
oropharyngeal discomfort	Respiratory, thoracic and mediastinal disorders
hypertriglyceridaemia	Metabolism and nutrition disorders
accommodation disorder	Eye disorders
pharyngeal oedema	Immune system disorders
pharyngeal oedema	Skin and subcutaneous tissue disorders
pharyngeal oedema	Respiratory, thoracic and mediastinal disorders
nervousness	Psychiatric disorders
cushing's syndrome	Metabolism and nutrition disorders
cushing's syndrome	Endocrine disorders
cushing's syndrome	Vascular disorders
cushing's syndrome	Psychiatric disorders
muscle spasms	Musculoskeletal and connective tissue disorders
vision blurred	Eye disorders
vision blurred	Nervous system disorders
nausea	Gastrointestinal disorders
shock	Vascular disorders
tenderness	General disorders and administration site conditions
neck pain	Musculoskeletal and connective tissue disorders
application site pruritus	General disorders and administration site conditions
application site pruritus	Skin and subcutaneous tissue disorders
application site pruritus	Injury, poisoning and procedural complications
respiratory depression	Respiratory, thoracic and mediastinal disorders
respiratory depression	Nervous system disorders
sciatica	Musculoskeletal and connective tissue disorders
sciatica	Nervous system disorders
dermatitis exfoliative	Immune system disorders
dermatitis exfoliative	Skin and subcutaneous tissue disorders
depression	Psychiatric disorders
orgasm abnormal	Reproductive system and breast disorders
orgasm abnormal	Psychiatric disorders
cardiac failure congestive	Cardiac disorders
therapeutic response unexpected	General disorders and administration site conditions
influenza like illness	General disorders and administration site conditions
bleeding time prolonged	Investigations
tremor	Nervous system disorders
intestinal perforation	Gastrointestinal disorders
blood prolactin increased	Investigations
tendon disorder	Musculoskeletal and connective tissue disorders
face oedema	Immune system disorders
face oedema	General disorders and administration site conditions
face oedema	Skin and subcutaneous tissue disorders
acne	Skin and subcutaneous tissue disorders
antisocial behaviour	Psychiatric disorders
micturition disorder	Renal and urinary disorders
feeling jittery	General disorders and administration site conditions
cognitive disorder	Psychiatric disorders
cognitive disorder	Nervous system disorders
skin irritation	Skin and subcutaneous tissue disorders
urethral disorder	Renal and urinary disorders
gastrointestinal ulcer	Gastrointestinal disorders
polyneuropathy	Nervous system disorders
psoriasis	Immune system disorders
psoriasis	Skin and subcutaneous tissue disorders
infection	Infections and infestations
cystitis noninfective	Renal and urinary disorders
hypertonia	Musculoskeletal and connective tissue disorders
hypertonia	Nervous system disorders
prostatitis	Reproductive system and breast disorders
urethritis noninfective	Renal and urinary disorders
angina pectoris	Vascular disorders
angina pectoris	Cardiac disorders
hypersomnia	Psychiatric disorders
hypersomnia	Nervous system disorders
wound infection	Infections and infestations
wound infection	Injury, poisoning and procedural complications
injection site bruising	General disorders and administration site conditions
injection site bruising	Vascular disorders
injection site bruising	Skin and subcutaneous tissue disorders
injection site bruising	Injury, poisoning and procedural complications
eyelid oedema	Eye disorders
eyelid oedema	Immune system disorders
eyelid oedema	Skin and subcutaneous tissue disorders
neuroleptic malignant syndrome	Musculoskeletal and connective tissue disorders
neuroleptic malignant syndrome	General disorders and administration site conditions
neuroleptic malignant syndrome	Nervous system disorders
neuroleptic malignant syndrome	Injury, poisoning and procedural complications
urinary hesitation	Renal and urinary disorders
respiratory disorder	Respiratory, thoracic and mediastinal disorders
haemoglobin decreased	Investigations
tension	Psychiatric disorders
hypercalciuria	Metabolism and nutrition disorders
hypercalciuria	Endocrine disorders
hypercalciuria	Renal and urinary disorders
serum sickness	Immune system disorders
serum sickness	Injury, poisoning and procedural complications
azotaemia	Renal and urinary disorders
nephrotic syndrome	Renal and urinary disorders
psychomotor retardation	Psychiatric disorders
discomfort	General disorders and administration site conditions
thrombophlebitis	Vascular disorders
fatigue	General disorders and administration site conditions
increased tendency to bruise	Vascular disorders
increased tendency to bruise	Blood and lymphatic system disorders
increased tendency to bruise	Skin and subcutaneous tissue disorders
monocytosis	Blood and lymphatic system disorders
hypoaesthesia oral	Gastrointestinal disorders
hypoaesthesia oral	Nervous system disorders
arthralgia	Musculoskeletal and connective tissue disorders
arrhythmia supraventricular	Cardiac disorders
electrolyte imbalance	Metabolism and nutrition disorders
cardiac disorder	Cardiac disorders
application site vesicles	General disorders and administration site conditions
application site vesicles	Skin and subcutaneous tissue disorders
application site vesicles	Injury, poisoning and procedural complications
pericardial effusion	Cardiac disorders
bone pain	Musculoskeletal and connective tissue disorders
generalised oedema	Metabolism and nutrition disorders
generalised oedema	General disorders and administration site conditions
myocarditis	Cardiac disorders
faecaloma	Gastrointestinal disorders
acute coronary syndrome	Vascular disorders
acute coronary syndrome	Cardiac disorders
haematoma	Vascular disorders
dizziness postural	Vascular disorders
dizziness postural	Cardiac disorders
dizziness postural	Nervous system disorders
hyperglycaemia	Metabolism and nutrition disorders
hyperglycaemia	Endocrine disorders
temperature intolerance	General disorders and administration site conditions
pleurisy	Respiratory, thoracic and mediastinal disorders
irritability	General disorders and administration site conditions
irritability	Psychiatric disorders
skin burning sensation	Skin and subcutaneous tissue disorders
skin burning sensation	Nervous system disorders
lymphocyte count decreased	Investigations
tooth disorder	Gastrointestinal disorders
flushing	General disorders and administration site conditions
flushing	Vascular disorders
flushing	Skin and subcutaneous tissue disorders
cardiac murmur	Investigations
gastrointestinal pain	Gastrointestinal disorders
salivary hypersecretion	Gastrointestinal disorders
dysaesthesia	Nervous system disorders
blood potassium decreased	Investigations
interstitial lung disease	Immune system disorders
interstitial lung disease	Respiratory, thoracic and mediastinal disorders
duodenal ulcer	Gastrointestinal disorders
eye infection	Eye disorders
eye infection	Infections and infestations
chills	Musculoskeletal and connective tissue disorders
chills	General disorders and administration site conditions
abnormal behaviour	Psychiatric disorders
punctate keratitis	Eye disorders
hypomania	Psychiatric disorders
muscle twitching	Musculoskeletal and connective tissue disorders
melaena	Gastrointestinal disorders
melaena	Vascular disorders
hypokalaemia	Metabolism and nutrition disorders
vaginal haemorrhage	Reproductive system and breast disorders
vaginal haemorrhage	Vascular disorders
malignant melanoma	Neoplasms benign, malignant and unspecified (incl cysts and polyps)
malignant melanoma	Skin and subcutaneous tissue disorders
anaemia	Blood and lymphatic system disorders
alopecia	Skin and subcutaneous tissue disorders
emotional disorder	Psychiatric disorders
urine abnormality	Renal and urinary disorders
hypercholesterolaemia	Metabolism and nutrition disorders
breath sounds abnormal	Investigations
hemiplegia	Nervous system disorders
eye pruritus	Eye disorders
purpura	Vascular disorders
purpura	Blood and lymphatic system disorders
purpura	Skin and subcutaneous tissue disorders
menopausal symptoms	Reproductive system and breast disorders
skin hypertrophy	Skin and subcutaneous tissue disorders
staphylococcal infection	Infections and infestations
stomatitis	Gastrointestinal disorders
dementia	Psychiatric disorders
dementia	Nervous system disorders
pallor	General disorders and administration site conditions
pallor	Vascular disorders
pallor	Skin and subcutaneous tissue disorders
laryngeal oedema	Immune system disorders
laryngeal oedema	Skin and subcutaneous tissue disorders
laryngeal oedema	Respiratory, thoracic and mediastinal disorders
faecalith	Gastrointestinal disorders
hangover	General disorders and administration site conditions
prostatic disorder	Reproductive system and breast disorders
retinal degeneration	Eye disorders
euphoric mood	Psychiatric disorders
white blood cell count decreased	Investigations
epigastric discomfort	Gastrointestinal disorders
sinus tachycardia	Cardiac disorders
throat tightness	Respiratory, thoracic and mediastinal disorders
throat tightness	Psychiatric disorders
hyperthyroidism	Metabolism and nutrition disorders
hyperthyroidism	Endocrine disorders
peripheral motor neuropathy	Nervous system disorders
road traffic accident	Injury, poisoning and procedural complications
rash maculo-papular	Skin and subcutaneous tissue disorders
cholecystitis	Hepatobiliary disorders
retinal haemorrhage	Eye disorders
retinal haemorrhage	Vascular disorders
amenorrhoea	Reproductive system and breast disorders
amenorrhoea	Endocrine disorders
rash	Skin and subcutaneous tissue disorders
vascular headache	Vascular disorders
vascular headache	Nervous system disorders
thrombocytosis	Blood and lymphatic system disorders
respiratory failure	Metabolism and nutrition disorders
respiratory failure	Respiratory, thoracic and mediastinal disorders
hyperuricaemia	Metabolism and nutrition disorders
malaise	General disorders and administration site conditions
asocial behaviour	Psychiatric disorders
post procedural haemorrhage	Vascular disorders
post procedural haemorrhage	Injury, poisoning and procedural complications
dyspepsia	Gastrointestinal disorders
alcohol intolerance	Metabolism and nutrition disorders
hypercalcaemia	Metabolism and nutrition disorders
hypercalcaemia	Endocrine disorders
gastrointestinal perforation	Gastrointestinal disorders
drug ineffective	General disorders and administration site conditions
abdominal pain	Gastrointestinal disorders
congenital eye disorder	Eye disorders
congenital eye disorder	Congenital, familial and genetic disorders
angioedema	Immune system disorders
angioedema	Skin and subcutaneous tissue disorders
angioedema	Respiratory, thoracic and mediastinal disorders
retinal disorder	Eye disorders
bladder pain	Renal and urinary disorders
contusion	Musculoskeletal and connective tissue disorders
contusion	Vascular disorders
contusion	Skin and subcutaneous tissue disorders
contusion	Injury, poisoning and procedural complications
septic shock	Vascular disorders
septic shock	Infections and infestations
nightmare	Psychiatric disorders
blood pressure increased	Investigations
pulmonary fibrosis	Respiratory, thoracic and mediastinal disorders
eye pain	Eye disorders
intestinal obstruction	Gastrointestinal disorders
anorectal discomfort	Gastrointestinal disorders
chest discomfort	General disorders and administration site conditions
chest discomfort	Respiratory, thoracic and mediastinal disorders
chest discomfort	Cardiac disorders
akathisia	Psychiatric disorders
akathisia	Nervous system disorders
extrapyramidal disorder	Nervous system disorders
faeces discoloured	Gastrointestinal disorders
blepharitis	Eye disorders
blepharitis	Skin and subcutaneous tissue disorders
enterocolitis	Gastrointestinal disorders
petechiae	Vascular disorders
petechiae	Blood and lymphatic system disorders
petechiae	Skin and subcutaneous tissue disorders
dysuria	Renal and urinary disorders
oedema peripheral	Metabolism and nutrition disorders
oedema peripheral	General disorders and administration site conditions
oedema peripheral	Cardiac disorders
haemorrhage	Vascular disorders
oral herpes	Gastrointestinal disorders
oral herpes	Infections and infestations
erythema nodosum	Immune system disorders
erythema nodosum	Skin and subcutaneous tissue disorders
pruritus generalised	Skin and subcutaneous tissue disorders
injection site inflammation	General disorders and administration site conditions
injection site inflammation	Injury, poisoning and procedural complications
mood swings	Psychiatric disorders
anorgasmia	Psychiatric disorders
micturition urgency	Renal and urinary disorders
carpal tunnel syndrome	Nervous system disorders
infestation	Skin and subcutaneous tissue disorders
infestation	Infections and infestations
hypotension	Vascular disorders
eructation	Gastrointestinal disorders
nasal dryness	Respiratory, thoracic and mediastinal disorders
intraocular pressure increased	Investigations
photosensitivity reaction	Skin and subcutaneous tissue disorders
delusion	Psychiatric disorders
stridor	Respiratory, thoracic and mediastinal disorders
liver function test abnormal	Investigations
infarction	Vascular disorders
lymphoedema	Vascular disorders
lymphoedema	Blood and lymphatic system disorders
ataxia	General disorders and administration site conditions
ataxia	Nervous system disorders
gingival pain	Gastrointestinal disorders
iritis	Eye disorders
iritis	Immune system disorders
sunburn	Skin and subcutaneous tissue disorders
sunburn	Injury, poisoning and procedural complications
catheter site pain	General disorders and administration site conditions
catheter site pain	Injury, poisoning and procedural complications
haemorrhagic disorder	Vascular disorders
haemorrhagic disorder	Blood and lymphatic system disorders
libido increased	Reproductive system and breast disorders
libido increased	Psychiatric disorders
suicidal ideation	Psychiatric disorders
blood urea increased	Investigations
arteriosclerosis	Vascular disorders
derealisation	Psychiatric disorders
visual acuity reduced	Eye disorders
visual acuity reduced	Nervous system disorders
fluid retention	Metabolism and nutrition disorders
fluid retention	Renal and urinary disorders
dyspnoea exertional	Respiratory, thoracic and mediastinal disorders
dyspnoea exertional	Cardiac disorders
mouth ulceration	Gastrointestinal disorders
erectile dysfunction	Reproductive system and breast disorders
erectile dysfunction	Psychiatric disorders
hyperbilirubinaemia	Hepatobiliary disorders
hyperbilirubinaemia	Metabolism and nutrition disorders
hyperbilirubinaemia	Blood and lymphatic system disorders
musculoskeletal discomfort	Musculoskeletal and connective tissue disorders
bacterial infection	Infections and infestations
libido decreased	Reproductive system and breast disorders
libido decreased	Psychiatric disorders
tachypnoea	Respiratory, thoracic and mediastinal disorders
electrocardiogram qt prolonged	Investigations
retroperitoneal haemorrhage	Gastrointestinal disorders
retroperitoneal haemorrhage	Vascular disorders
blood albumin decreased	Investigations
haematochezia	Gastrointestinal disorders
haematochezia	Vascular disorders
iron deficiency anaemia	Metabolism and nutrition disorders
iron deficiency anaemia	Blood and lymphatic system disorders
gynaecomastia	Reproductive system and breast disorders
gynaecomastia	Endocrine disorders
pulmonary hypertension	Vascular disorders
pulmonary hypertension	Respiratory, thoracic and mediastinal disorders
sticky skin	Skin and subcutaneous tissue disorders
panic attack	Psychiatric disorders
epistaxis	Vascular disorders
epistaxis	Respiratory, thoracic and mediastinal disorders
conjunctival hyperaemia	Eye disorders
neurosis	Psychiatric disorders
inflammation	General disorders and administration site conditions
conjunctival oedema	Eye disorders
cerebellar syndrome	Nervous system disorders
tendonitis	Musculoskeletal and connective tissue disorders
tendonitis	Injury, poisoning and procedural complications
tracheobronchitis	Infections and infestations
tracheobronchitis	Respiratory, thoracic and mediastinal disorders
aspartate aminotransferase increased	Investigations
skin lesion	Skin and subcutaneous tissue disorders
osteonecrosis	Musculoskeletal and connective tissue disorders
osteonecrosis	Vascular disorders
productive cough	Respiratory, thoracic and mediastinal disorders
proteinuria	Renal and urinary disorders
tongue discolouration	Gastrointestinal disorders
pruritus	Skin and subcutaneous tissue disorders
libido disorder	Reproductive system and breast disorders
libido disorder	Psychiatric disorders
hair texture abnormal	Skin and subcutaneous tissue disorders
vasculitis	Immune system disorders
vasculitis	Vascular disorders
acute respiratory distress syndrome	Respiratory, thoracic and mediastinal disorders
seasonal allergy	Eye disorders
seasonal allergy	Immune system disorders
seasonal allergy	Respiratory, thoracic and mediastinal disorders
exophthalmos	Eye disorders
exophthalmos	Endocrine disorders
deep vein thrombosis	Vascular disorders
muscle rigidity	Musculoskeletal and connective tissue disorders
muscle rigidity	Nervous system disorders
hirsutism	Endocrine disorders
hirsutism	Skin and subcutaneous tissue disorders
rash papular	Skin and subcutaneous tissue disorders
cervix disorder	Reproductive system and breast disorders
thyroid disorder	Endocrine disorders
proctalgia	Gastrointestinal disorders
vulvovaginal candidiasis	Reproductive system and breast disorders
vulvovaginal candidiasis	Infections and infestations
hypocalcaemia	Metabolism and nutrition disorders
night sweats	General disorders and administration site conditions
night sweats	Skin and subcutaneous tissue disorders
hypernatraemia	Metabolism and nutrition disorders
conjunctivitis allergic	Eye disorders
conjunctivitis allergic	Immune system disorders
vulvovaginitis	Reproductive system and breast disorders
vulvovaginitis	Infections and infestations
visual impairment	Eye disorders
ischaemia	Vascular disorders
