# Supplementary material for: Predicting the frequencies of drug side effects
Source: Nat Commun. 2020 Sep 11;11:4575. doi: 10.1038/s41467-020-18305-y (PMC7486409; doi:10.1038/s41467-020-18305-y)
Supplement: Supplementary file 8 — Supplementary Data 6 [file 41467_2020_18305_MOESM8_ESM.txt]

SideEffectTerm	SecondLevelMedDRATerm
glucose tolerance impaired	Glucose metabolism disorders (incl diabetes mellitus)
functional gastrointestinal disorder	Gastrointestinal conditions NEC
aggression	Personality disorders and disturbances in behaviour
strangury	Urinary tract signs and symptoms
transient ischaemic attack	Central nervous system vascular disorders
transient ischaemic attack	Arteriosclerosis, stenosis, vascular insufficiency and necrosis
cardiomegaly	Myocardial disorders
mania	Manic and bipolar mood disorders and disturbances
proctitis	Gastrointestinal inflammatory conditions
disorientation	Deliria (incl confusion)
disorientation	Neurological disorders NEC
blood bilirubin increased	Hepatobiliary investigations
blood lactate dehydrogenase increased	Enzyme investigations NEC
panophthalmitis	Ocular infections, irritations and inflammations
wound secretion	Injuries NEC
wound secretion	General system disorders NEC
eye disorder	Eye disorders NEC
periodontitis	Dental and gingival conditions
periodontitis	Infections - pathogen unspecified
candida infection	Fungal infectious disorders
atrioventricular block complete	Cardiac arrhythmias
gravitational oedema	General system disorders NEC
gravitational oedema	Heart failures
bipolar disorder	Manic and bipolar mood disorders and disturbances
jaundice	Hepatic and hepatobiliary disorders
jaundice	Epidermal and dermal conditions
jaundice	Haemolyses and related conditions
miosis	Ocular neuromuscular disorders
miosis	Neurological disorders NEC
colitis ulcerative	Immune disorders NEC
colitis ulcerative	Gastrointestinal inflammatory conditions
asthenia	General system disorders NEC
neurotoxicity	Exposures, chemical injuries and poisoning
neurotoxicity	Neurological disorders NEC
decreased appetite	General system disorders NEC
decreased appetite	Appetite and general nutritional disorders
hypokinesia	Movement disorders (incl parkinsonism)
sinus headache	Respiratory tract signs and symptoms
sinus headache	Headaches
polycythaemia	Red blood cell disorders
haemorrhoids	Gastrointestinal vascular conditions
haemorrhoids	Venous varices
eye discharge	Ocular infections, irritations and inflammations
fungal skin infection	Skin and subcutaneous tissue infections and infestations
fungal skin infection	Fungal infectious disorders
gait disturbance	General system disorders NEC
gait disturbance	Neurological disorders NEC
corneal lesion	Anterior eye structural change, deposit and degeneration
tongue ulceration	Tongue conditions
ventricular tachycardia	Cardiac arrhythmias
vulvovaginal mycotic infection	Female reproductive tract infections and inflammations
vulvovaginal mycotic infection	Fungal infectious disorders
rectal haemorrhage	Gastrointestinal haemorrhages NEC
rectal haemorrhage	Vascular haemorrhagic disorders
protein total decreased	Protein and chemistry analyses NEC
chromaturia	Urinary tract signs and symptoms
pulmonary oedema	Heart failures
pulmonary oedema	Lower respiratory tract disorders (excl obstruction and infection)
tonsillitis	Respiratory tract infections
tonsillitis	Infections - pathogen unspecified
bundle branch block	Cardiac arrhythmias
leukopenia	White blood cell disorders
ventricular fibrillation	Cardiac arrhythmias
breast pain	Breast disorders
skin cancer	Skin neoplasms malignant and unspecified
hypomagnesaemia	Bone, calcium, magnesium and phosphorus metabolism disorders
rhinitis allergic	Upper respiratory tract disorders (excl infections)
rhinitis allergic	Allergic conditions
movement disorder	Movement disorders (incl parkinsonism)
ascites	Hepatic and hepatobiliary disorders
ascites	Peritoneal and retroperitoneal conditions
ascites	Heart failures
tenosynovitis	Tendon, ligament and cartilage disorders
tongue disorder	Tongue conditions
abdominal pain lower	Gastrointestinal signs and symptoms
rheumatoid arthritis	Joint disorders
rheumatoid arthritis	Autoimmune disorders
anorectal disorder	Anal and rectal conditions NEC
arthritis	Joint disorders
neutrophil count decreased	Haematology investigations (incl blood groups)
panic reaction	Anxiety disorders and symptoms
torsade de pointes	Cardiac arrhythmias
hyperkeratosis	Cornification and dystrophic skin disorders
hypoglycaemia	Glucose metabolism disorders (incl diabetes mellitus)
nodule	Tissue disorders NEC
hyporeflexia	Neurological disorders NEC
skin hyperpigmentation	Pigmentation disorders
hyponatraemia	Electrolyte and fluid balance conditions
viral infection	Viral infectious disorders
peripheral coldness	General system disorders NEC
peripheral coldness	Arteriosclerosis, stenosis, vascular insufficiency and necrosis
dry skin	Epidermal and dermal conditions
skin papilloma	Viral infectious disorders
skin papilloma	Cutaneous neoplasms benign
injection site reaction	Administration site reactions
somnolence	Sleep disorders and disturbances
somnolence	Neurological disorders NEC
thyroid neoplasm	Thyroid gland disorders
thyroid neoplasm	Endocrine neoplasms malignant and unspecified
hair disorder	Skin appendage conditions
depressed level of consciousness	Neurological disorders NEC
alveolitis allergic	Allergic conditions
alveolitis allergic	Lower respiratory tract disorders (excl obstruction and infection)
basal cell carcinoma	Skin neoplasms malignant and unspecified
disseminated intravascular coagulation	Embolism and thrombosis
disseminated intravascular coagulation	Coagulopathies and bleeding diatheses (excl thrombocytopenic)
hypoxia	Respiratory disorders NEC
loss of consciousness	Neurological disorders NEC
opportunistic infection	Infections - pathogen unspecified
paraesthesia	Neurological disorders NEC
exostosis	Bone disorders (excl congenital and fractures)
nasal congestion	Upper respiratory tract disorders (excl infections)
thrombotic thrombocytopenic purpura	Vascular haemorrhagic disorders
thrombotic thrombocytopenic purpura	Skin vascular abnormalities
thrombotic thrombocytopenic purpura	Platelet disorders
completed suicide	Fatal outcomes
completed suicide	Suicidal and self-injurious behaviours NEC
constipation	Gastrointestinal motility and defaecation conditions
burning sensation	General system disorders NEC
burning sensation	Neurological disorders NEC
nephrolithiasis	Urolithiases
choreoathetosis	Movement disorders (incl parkinsonism)
emphysema	Lower respiratory tract disorders (excl obstruction and infection)
leukoderma	Pigmentation disorders
orchitis noninfective	Male reproductive tract infections and inflammations
lacrimal structural disorder	Anterior eye structural change, deposit and degeneration
bacteraemia	Infections - pathogen unspecified
ventricular extrasystoles	Cardiac arrhythmias
feeling abnormal	General system disorders NEC
pain of skin	Epidermal and dermal conditions
osteoarthritis	Joint disorders
regurgitation	Gastrointestinal signs and symptoms
prothrombin level decreased	Haematology investigations (incl blood groups)
ventricular arrhythmia	Cardiac arrhythmias
hepatitis cholestatic	Hepatic and hepatobiliary disorders
genital candidiasis	Reproductive tract disorders NEC
genital candidiasis	Fungal infectious disorders
peptic ulcer	Gastrointestinal ulceration and perforation
cardiovascular disorder	Cardiac disorder signs and symptoms
cardiovascular disorder	Vascular disorders NEC
mastitis	Breast disorders
mastitis	Infections - pathogen unspecified
tracheitis	Respiratory tract infections
tracheitis	Infections - pathogen unspecified
dyskinesia	Movement disorders (incl parkinsonism)
pyuria	Urinary tract signs and symptoms
pyuria	Infections - pathogen unspecified
anuria	Renal disorders (excl nephropathies)
pharyngitis	Oral soft tissue conditions
pharyngitis	Respiratory tract infections
pharyngitis	Infections - pathogen unspecified
galactorrhoea	Hypothalamus and pituitary gland disorders
galactorrhoea	Breast disorders
cheilitis	Oral soft tissue conditions
cheilitis	Epidermal and dermal conditions
cardiac arrest	Cardiac arrhythmias
ejaculation failure	Sexual function and fertility disorders
colitis	Gastrointestinal inflammatory conditions
anxiety	Anxiety disorders and symptoms
pneumonia	Respiratory tract infections
pneumonia	Infections - pathogen unspecified
hallucination	Disturbances in thinking and perception
bronchitis	Respiratory tract infections
bronchitis	Infections - pathogen unspecified
myositis	Muscle disorders
varicose vein	Venous varices
pleuritic pain	Respiratory tract signs and symptoms
injection site swelling	Administration site reactions
body temperature decreased	Physical examination and organ system status topics
hyperaesthesia	Neurological disorders NEC
scleritis	Immune disorders NEC
scleritis	Ocular infections, irritations and inflammations
application site irritation	Administration site reactions
serotonin syndrome	Muscle disorders
serotonin syndrome	Exposures, chemical injuries and poisoning
serotonin syndrome	Neuromuscular disorders
coordination abnormal	Neurological disorders NEC
irritable bowel syndrome	Somatic symptom and related disorders
irritable bowel syndrome	Gastrointestinal motility and defaecation conditions
skin atrophy	Cornification and dystrophic skin disorders
change of bowel habit	Gastrointestinal motility and defaecation conditions
disturbance in attention	Cognitive and attention disorders and disturbances
disturbance in attention	Mental impairment disorders
ulcer	Tissue disorders NEC
restless legs syndrome	Muscle disorders
restless legs syndrome	Neurological disorders NEC
dry eye	Eye disorders NEC
dermatitis	Epidermal and dermal conditions
optic atrophy	Ocular structural change, deposit and degeneration NEC
bradykinesia	Movement disorders (incl parkinsonism)
haematemesis	Gastrointestinal haemorrhages NEC
haematemesis	Vascular haemorrhagic disorders
hostility	Personality disorders and disturbances in behaviour
endophthalmitis	Infections - pathogen unspecified
endophthalmitis	Ocular infections, irritations and inflammations
chest pain	Respiratory tract signs and symptoms
chest pain	Coronary artery disorders
chest pain	General system disorders NEC
sputum increased	Respiratory disorders NEC
fungal infection	Fungal infectious disorders
hypochloraemia	Electrolyte and fluid balance conditions
conversion disorder	Somatic symptom and related disorders
actinic keratosis	Cornification and dystrophic skin disorders
dermatitis atopic	Epidermal and dermal conditions
dermatitis atopic	Allergic conditions
uterine leiomyoma	Reproductive neoplasms female benign
uterine leiomyoma	Uterine, pelvic and broad ligament disorders
encephalopathy	Encephalopathies
lung infection	Respiratory tract infections
lung infection	Infections - pathogen unspecified
electrocardiogram st segment depression	Cardiac and vascular investigations (excl enzyme tests)
asthenopia	Ocular sensory symptoms NEC
laryngospasm	Upper respiratory tract disorders (excl infections)
angle closure glaucoma	Glaucoma and ocular hypertension
blood creatine phosphokinase increased	Enzyme investigations NEC
breast tenderness	Breast disorders
chromatopsia	Vision disorders
renal failure	Renal disorders (excl nephropathies)
nasopharyngitis	Respiratory tract infections
nasopharyngitis	Infections - pathogen unspecified
foetor hepaticus	Hepatic and hepatobiliary disorders
foetor hepaticus	Gastrointestinal signs and symptoms
cerebral haemorrhage	Central nervous system vascular disorders
cerebral haemorrhage	Vascular haemorrhagic disorders
furuncle	Skin and subcutaneous tissue infections and infestations
furuncle	Bacterial infectious disorders
tension headache	Headaches
laryngitis	Respiratory tract infections
laryngitis	Infections - pathogen unspecified
uterine haemorrhage	Vascular haemorrhagic disorders
uterine haemorrhage	Uterine, pelvic and broad ligament disorders
cholelithiasis	Gallbladder disorders
rhabdomyolysis	Muscle disorders
blood creatinine increased	Renal and urinary tract investigations and urinalyses
hypophosphataemia	Bone, calcium, magnesium and phosphorus metabolism disorders
urine analysis abnormal	Renal and urinary tract investigations and urinalyses
neoplasm	Miscellaneous and site unspecified neoplasms malignant and unspecified
balance disorder	Neurological disorders NEC
erythema	Epidermal and dermal conditions
haemoptysis	Respiratory disorders NEC
haemoptysis	Cardiac disorder signs and symptoms
haemoptysis	Vascular haemorrhagic disorders
tumour lysis syndrome	Electrolyte and fluid balance conditions
tumour lysis syndrome	Neoplasm related morbidities
blood calcium decreased	Water, electrolyte and mineral investigations
herpes zoster	Viral infectious disorders
herpes zoster	Skin and subcutaneous tissue infections and infestations
herpes zoster	Peripheral neuropathies
hypohidrosis	Skin appendage conditions
hypohidrosis	General system disorders NEC
glossitis	Tongue conditions
salivary gland enlargement	Salivary gland conditions
lower respiratory tract infection	Respiratory tract infections
lower respiratory tract infection	Infections - pathogen unspecified
leukocytosis	White blood cell disorders
premenstrual syndrome	Mood disorders and disturbances NEC
premenstrual syndrome	Menstrual cycle and uterine bleeding disorders
gastrointestinal carcinoma	Malignant and unspecified neoplasms gastrointestinal NEC
gastrointestinal carcinoma	Gastrointestinal neoplasms malignant and unspecified
abscess	Infections - pathogen unspecified
sinusitis	Respiratory tract infections
sinusitis	Infections - pathogen unspecified
induration	General system disorders NEC
ejaculation disorder	Sexual function and fertility disorders
connective tissue disorder	Connective tissue disorders (excl congenital)
hot flush	Menopause related conditions
hot flush	Vascular disorders NEC
hot flush	General system disorders NEC
uterine disorder	Uterine, pelvic and broad ligament disorders
application site paraesthesia	Administration site reactions
application site paraesthesia	Neurological disorders NEC
parosmia	Upper respiratory tract disorders (excl infections)
parosmia	Cranial nerve disorders (excl neoplasms)
onychomycosis	Skin and subcutaneous tissue infections and infestations
onychomycosis	Fungal infectious disorders
liver injury	Hepatic and hepatobiliary disorders
liver injury	Injuries NEC
crohn's disease	Immune disorders NEC
crohn's disease	Gastrointestinal inflammatory conditions
urinary incontinence	Urinary tract signs and symptoms
urinary incontinence	Neuromuscular disorders
clostridium difficile colitis	Gastrointestinal infections
clostridium difficile colitis	Bacterial infectious disorders
dyspareunia	Sexual function and fertility disorders
dyspareunia	Sexual dysfunctions, disturbances and gender identity disorders
bronchospasm	Bronchial disorders (excl neoplasms)
bronchospasm	Allergic conditions
stevens-johnson syndrome	Exposures, chemical injuries and poisoning
stevens-johnson syndrome	Epidermal and dermal conditions
stevens-johnson syndrome	Allergic conditions
stevens-johnson syndrome	Ancillary infectious topics
syncope	Cardiac disorder signs and symptoms
syncope	Decreased and nonspecific blood pressure disorders and shock
syncope	Neurological disorders NEC
international normalised ratio increased	Haematology investigations (incl blood groups)
seborrhoeic dermatitis	Epidermal and dermal conditions
pollakiuria	Urinary tract signs and symptoms
colitis ischaemic	Gastrointestinal inflammatory conditions
colitis ischaemic	Arteriosclerosis, stenosis, vascular insufficiency and necrosis
flatulence	Gastrointestinal signs and symptoms
brain oedema	Injuries NEC
brain oedema	Increased intracranial pressure and hydrocephalus
lymphoma	Lymphomas NEC
rosacea	Skin appendage conditions
diplopia	Neurological disorders of the eye
diplopia	Vision disorders
malnutrition	Appetite and general nutritional disorders
anaemia macrocytic	Anaemias nonhaemolytic and marrow depression
anaemia macrocytic	Vitamin related disorders
rhinitis	Respiratory tract infections
rhinitis	Infections - pathogen unspecified
incontinence	Urinary tract signs and symptoms
incontinence	Gastrointestinal signs and symptoms
incontinence	Neuromuscular disorders
hepatocellular injury	Hepatic and hepatobiliary disorders
blood potassium increased	Water, electrolyte and mineral investigations
musculoskeletal stiffness	Musculoskeletal and connective tissue disorders NEC
apraxia	Cognitive and attention disorders and disturbances
apraxia	Neurological disorders NEC
endometrial disorder	Uterine, pelvic and broad ligament disorders
menopause	Age related factors
cardiomyopathy	Myocardial disorders
scab	Epidermal and dermal conditions
cystitis haemorrhagic	Bladder and bladder neck disorders (excl calculi)
loss of libido	Sexual dysfunctions, disturbances and gender identity disorders
urticaria	Angioedema and urticaria
urticaria	Allergic conditions
hypotonia	Muscle disorders
hypotonia	Neuromuscular disorders
cardiac failure	Heart failures
sneezing	Respiratory tract signs and symptoms
ecchymosis	Vascular haemorrhagic disorders
ecchymosis	Coagulopathies and bleeding diatheses (excl thrombocytopenic)
ecchymosis	Skin vascular abnormalities
feeling hot	General system disorders NEC
renal pain	Urinary tract signs and symptoms
abnormal dreams	Sleep disturbances (incl subtypes)
abnormal dreams	Sleep disorders and disturbances
melanosis	Pigmentation disorders
hyperacusis	Hearing disorders
hyperacusis	Cranial nerve disorders (excl neoplasms)
blindness	Neurological disorders of the eye
blindness	Vision disorders
personality disorder	Personality disorders and disturbances in behaviour
aplastic anaemia	Anaemias nonhaemolytic and marrow depression
endocrine disorder	Endocrine and glandular disorders NEC
peripheral ischaemia	Arteriosclerosis, stenosis, vascular insufficiency and necrosis
prostate cancer	Prostatic disorders (excl infections and inflammations)
prostate cancer	Reproductive neoplasms male malignant and unspecified
neuritis	Peripheral neuropathies
pruritus genital	Epidermal and dermal conditions
pruritus genital	Reproductive tract disorders NEC
flat affect	Mood disorders and disturbances NEC
liver disorder	Hepatic and hepatobiliary disorders
infusion site reaction	Administration site reactions
polyuria	Urinary tract signs and symptoms
extravasation	General system disorders NEC
subarachnoid haemorrhage	Injuries NEC
subarachnoid haemorrhage	Central nervous system vascular disorders
subarachnoid haemorrhage	Vascular haemorrhagic disorders
lymphadenopathy	Spleen, lymphatic and reticuloendothelial system disorders
cyanosis	Respiratory disorders NEC
cyanosis	Cardiac disorder signs and symptoms
cyanosis	Vascular disorders NEC
herpes virus infection	Viral infectious disorders
non-cardiac chest pain	Respiratory tract signs and symptoms
non-cardiac chest pain	General system disorders NEC
appendicitis	Gastrointestinal infections
appendicitis	Infections - pathogen unspecified
excoriation	Injuries NEC
excoriation	Epidermal and dermal conditions
erythema multiforme	Epidermal and dermal conditions
erythema multiforme	Allergic conditions
laryngeal pain	Respiratory tract signs and symptoms
hepatic steatosis	Hepatic and hepatobiliary disorders
hepatic steatosis	Lipid metabolism disorders
nephropathy	Nephropathies
corneal opacity	Anterior eye structural change, deposit and degeneration
odynophagia	Oral soft tissue conditions
herpes simplex	Viral infectious disorders
herpes simplex	Skin and subcutaneous tissue infections and infestations
gastrointestinal haemorrhage	Gastrointestinal haemorrhages NEC
gastrointestinal haemorrhage	Vascular haemorrhagic disorders
breath odour	Gastrointestinal signs and symptoms
hepatobiliary disease	Hepatic and hepatobiliary disorders
pseudomembranous colitis	Gastrointestinal infections
pseudomembranous colitis	Bacterial infectious disorders
psychotic disorder	Schizophrenia and other psychotic disorders
eosinophilia	White blood cell disorders
menstrual disorder	Menstrual cycle and uterine bleeding disorders
seborrhoeic keratosis	Cutaneous neoplasms benign
myocardial infarction	Coronary artery disorders
myocardial infarction	Arteriosclerosis, stenosis, vascular insufficiency and necrosis
diarrhoea	Gastrointestinal motility and defaecation conditions
rash pustular	Epidermal and dermal conditions
rash pustular	Infections - pathogen unspecified
electroencephalogram abnormal	Neurological, special senses and psychiatric investigations
acidosis	Acid-base disorders
otitis externa	External ear disorders (excl congenital)
otitis externa	Infections - pathogen unspecified
duodenitis	Gastrointestinal inflammatory conditions
polydipsia	Hypothalamus and pituitary gland disorders
polydipsia	Electrolyte and fluid balance conditions
vaginal infection	Female reproductive tract infections and inflammations
vaginal infection	Infections - pathogen unspecified
respiratory tract infection	Respiratory tract infections
respiratory tract infection	Infections - pathogen unspecified
cyst	Tissue disorders NEC
cyst	Miscellaneous and site unspecified neoplasms benign
pancreatitis	Exocrine pancreas conditions
affective disorder	Mood disorders and disturbances NEC
status epilepticus	Seizures (incl subtypes)
epididymitis	Male reproductive tract infections and inflammations
epididymitis	Infections - pathogen unspecified
schizophreniform disorder	Schizophrenia and other psychotic disorders
intermittent claudication	Arteriosclerosis, stenosis, vascular insufficiency and necrosis
tachycardia	Cardiac arrhythmias
keratitis	Ocular infections, irritations and inflammations
local swelling	General system disorders NEC
skin exfoliation	Epidermal and dermal conditions
mydriasis	Ocular neuromuscular disorders
mydriasis	Neurological disorders NEC
atrial fibrillation	Cardiac arrhythmias
gastrointestinal infection	Gastrointestinal infections
gastrointestinal infection	Infections - pathogen unspecified
peripheral vascular disorder	Vascular disorders NEC
immune system disorder	Immune disorders NEC
palpitations	Cardiac disorder signs and symptoms
dyspnoea	Respiratory disorders NEC
dyspnoea	Cardiac disorder signs and symptoms
hyperlactacidaemia	Acid-base disorders
nystagmus	Ocular neuromuscular disorders
nystagmus	Neurological disorders NEC
hypersensitivity	Allergic conditions
multiple fractures	Bone and joint injuries
multiple fractures	Fractures
menorrhagia	Menstrual cycle and uterine bleeding disorders
adrenal insufficiency	Adrenal gland disorders
adrenal insufficiency	Metabolism disorders NEC
skin infection	Skin and subcutaneous tissue infections and infestations
skin infection	Infections - pathogen unspecified
folliculitis	Skin and subcutaneous tissue infections and infestations
folliculitis	Infections - pathogen unspecified
sinus congestion	Upper respiratory tract disorders (excl infections)
lacrimal disorder	Eye disorders NEC
non-hodgkin's lymphoma	Lymphomas non-Hodgkin's unspecified histology
tendinous contracture	Tendon, ligament and cartilage disorders
renal tubular necrosis	Renal disorders (excl nephropathies)
yawning	Respiratory tract signs and symptoms
blood glucose decreased	Metabolic, nutritional and blood gas investigations
application site rash	Epidermal and dermal conditions
application site rash	Administration site reactions
oral pain	Oral soft tissue conditions
photophobia	Neurological disorders of the eye
photophobia	Ocular sensory symptoms NEC
subdural haematoma	Injuries NEC
subdural haematoma	Central nervous system vascular disorders
subdural haematoma	Vascular haemorrhagic disorders
insomnia	Sleep disturbances (incl subtypes)
insomnia	Sleep disorders and disturbances
myocardial ischaemia	Coronary artery disorders
myocardial ischaemia	Arteriosclerosis, stenosis, vascular insufficiency and necrosis
confusional state	Deliria (incl confusion)
confusional state	Neurological disorders NEC
drug eruption	Epidermal and dermal conditions
drug eruption	General system disorders NEC
drug eruption	Allergic conditions
dysphoria	Mood disorders and disturbances NEC
lipase increased	Gastrointestinal investigations
skin odour abnormal	Epidermal and dermal conditions
hiccups	Respiratory tract signs and symptoms
hiccups	Gastrointestinal signs and symptoms
breast disorder	Breast disorders
metrorrhagia	Menstrual cycle and uterine bleeding disorders
oedema	Electrolyte and fluid balance conditions
oedema	General system disorders NEC
haematocrit decreased	Haematology investigations (incl blood groups)
gastrooesophageal reflux disease	Gastrointestinal motility and defaecation conditions
anaphylactoid reaction	Allergic conditions
anaphylactoid reaction	Decreased and nonspecific blood pressure disorders and shock
renal impairment	Renal disorders (excl nephropathies)
thirst	General system disorders NEC
thirst	Appetite and general nutritional disorders
perineal pain	Reproductive tract disorders NEC
injection site haemorrhage	Vascular haemorrhagic disorders
injection site haemorrhage	Administration site reactions
skin disorder	Epidermal and dermal conditions
cough	Respiratory disorders NEC
platelet count decreased	Haematology investigations (incl blood groups)
ear disorder	Aural disorders NEC
tongue oedema	Tongue conditions
tongue oedema	Angioedema and urticaria
tongue oedema	Allergic conditions
benign neoplasm of skin	Cutaneous neoplasms benign
feeling cold	General system disorders NEC
breast neoplasm	Breast neoplasms malignant and unspecified (incl nipple)
breast neoplasm	Breast disorders
peripheral sensory neuropathy	Peripheral neuropathies
gastroenteritis	Gastrointestinal infections
gastroenteritis	Infections - pathogen unspecified
rash macular	Epidermal and dermal conditions
skin discolouration	Epidermal and dermal conditions
myalgia	Muscle disorders
blood uric acid increased	Metabolic, nutritional and blood gas investigations
injection site erythema	Epidermal and dermal conditions
injection site erythema	Administration site reactions
withdrawal syndrome	Therapeutic and nontherapeutic effects (excl toxicity)
withdrawal syndrome	Psychiatric disorders NEC
conjunctival haemorrhage	Ocular haemorrhages and vascular disorders NEC
conjunctival haemorrhage	Vascular haemorrhagic disorders
gingivitis	Dental and gingival conditions
gingivitis	Infections - pathogen unspecified
anger	Mood disorders and disturbances NEC
breast engorgement	Pregnancy, labour, delivery and postpartum conditions
breast engorgement	Breast disorders
ejaculation delayed	Sexual function and fertility disorders
pulmonary congestion	Vascular disorders NEC
pulmonary congestion	Heart failures
pulmonary congestion	Lower respiratory tract disorders (excl obstruction and infection)
neutropenia	White blood cell disorders
abdominal distension	Gastrointestinal signs and symptoms
fracture	Bone and joint injuries
fracture	Fractures
gangrene	Bacterial infectious disorders
gangrene	Skin vascular abnormalities
gangrene	Arteriosclerosis, stenosis, vascular insufficiency and necrosis
viral upper respiratory tract infection	Viral infectious disorders
viral upper respiratory tract infection	Respiratory tract infections
pain	General system disorders NEC
salpingitis	Female reproductive tract infections and inflammations
salpingitis	Infections - pathogen unspecified
musculoskeletal chest pain	Musculoskeletal and connective tissue disorders NEC
musculoskeletal chest pain	Thoracic disorders (excl lung and pleura)
bursitis	Synovial and bursal disorders
bursitis	Bone and joint injuries
urinary retention	Urinary tract signs and symptoms
hypoventilation	Respiratory disorders NEC
alanine aminotransferase increased	Hepatobiliary investigations
lichenoid keratosis	Cornification and dystrophic skin disorders
parkinsonism	Movement disorders (incl parkinsonism)
weight increased	Physical examination and organ system status topics
pleural effusion	Pleural disorders
feeling drunk	General system disorders NEC
mediastinal disorder	Thoracic disorders (excl lung and pleura)
haemolytic anaemia	Haemolyses and related conditions
intracranial pressure increased	Increased intracranial pressure and hydrocephalus
respiratory tract congestion	Respiratory disorders NEC
tinnitus	Inner ear and VIIIth cranial nerve disorders
tinnitus	Cranial nerve disorders (excl neoplasms)
rectal tenesmus	Muscle disorders
rectal tenesmus	Anal and rectal conditions NEC
hepatic cancer	Hepatobiliary neoplasms
hepatic cancer	Hepatobiliary neoplasms malignant and unspecified
gout	Joint disorders
gout	Purine and pyrimidine metabolism disorders
lethargy	Mood disorders and disturbances NEC
lethargy	General system disorders NEC
lethargy	Neurological disorders NEC
aplasia pure red cell	Anaemias nonhaemolytic and marrow depression
aplasia pure red cell	Immune disorders NEC
diabetes mellitus	Glucose metabolism disorders (incl diabetes mellitus)
anal pruritus	Anal and rectal conditions NEC
ketosis	Acid-base disorders
impetigo	Skin and subcutaneous tissue infections and infestations
impetigo	Infections - pathogen unspecified
instillation site pain	Administration site reactions
sialoadenitis	Salivary gland conditions
sialoadenitis	Infections - pathogen unspecified
blood cholesterol increased	Lipid analyses
arthropathy	Joint disorders
hyperaemia	Vascular disorders NEC
pain in jaw	Bone disorders (excl congenital and fractures)
diverticulitis	Infections - pathogen unspecified
diverticulitis	Diverticular disorders
coma	Neurological disorders NEC
mental disability	Lifestyle issues
joint swelling	Joint disorders
lacrimation increased	Eye disorders NEC
application site burn	Epidermal and dermal conditions
application site burn	Administration site reactions
vasospasm	Arteriosclerosis, stenosis, vascular insufficiency and necrosis
transaminases increased	Hepatobiliary investigations
uterine spasm	Uterine, pelvic and broad ligament disorders
blepharospasm	Neurological disorders of the eye
blepharospasm	Ocular neuromuscular disorders
pharyngitis streptococcal	Bacterial infectious disorders
pharyngitis streptococcal	Respiratory tract infections
hepatotoxicity	Hepatic and hepatobiliary disorders
hepatotoxicity	Exposures, chemical injuries and poisoning
ligament sprain	Injuries NEC
ligament sprain	Tendon, ligament and cartilage disorders
haemolytic uraemic syndrome	Renal disorders (excl nephropathies)
haemolytic uraemic syndrome	Haemolyses and related conditions
hyperlipidaemia	Lipid metabolism disorders
hepatomegaly	Hepatic and hepatobiliary disorders
blood disorder	Haematological disorders NEC
sleep disorder	Sleep disorders and disturbances
wheezing	Bronchial disorders (excl neoplasms)
ovarian cyst	Reproductive neoplasms female benign
ovarian cyst	Ovarian and fallopian tube disorders
cardiac output decreased	Cardiac and vascular investigations (excl enzyme tests)
agranulocytosis	White blood cell disorders
hyperkinesia	Movement disorders (incl parkinsonism)
cystitis	Bladder and bladder neck disorders (excl calculi)
cystitis	Infections - pathogen unspecified
hypertrichosis	Skin appendage conditions
enteritis	Gastrointestinal inflammatory conditions
splenomegaly	Spleen, lymphatic and reticuloendothelial system disorders
pericarditis	Pericardial disorders
lactic acidosis	Acid-base disorders
increased appetite	General system disorders NEC
increased appetite	Appetite and general nutritional disorders
muscle tightness	Muscle disorders
toothache	Dental and gingival conditions
ear pain	Aural disorders NEC
respiratory distress	Respiratory disorders NEC
laceration	Injuries NEC
laceration	Epidermal and dermal conditions
bladder cancer	Renal and urinary tract neoplasms malignant and unspecified
bladder cancer	Bladder and bladder neck disorders (excl calculi)
hepatic function abnormal	Hepatic and hepatobiliary disorders
ocular discomfort	Eye disorders NEC
delirium	Deliria (incl confusion)
menstruation irregular	Endocrine disorders of gonadal function
menstruation irregular	Menstrual cycle and uterine bleeding disorders
impaired healing	Tissue disorders NEC
nocturia	Urinary tract signs and symptoms
ototoxicity	Exposures, chemical injuries and poisoning
ototoxicity	Aural disorders NEC
eye oedema	Eye disorders NEC
dehydration	Electrolyte and fluid balance conditions
dermatitis acneiform	Skin appendage conditions
sexual dysfunction	Sexual function and fertility disorders
sexual dysfunction	Sexual dysfunctions, disturbances and gender identity disorders
dermatitis bullous	Epidermal and dermal conditions
rhonchi	Respiratory tract signs and symptoms
phlebitis	Vascular inflammations
phlebitis	Procedural related injuries and complications NEC
cold sweat	Skin appendage conditions
cold sweat	General system disorders NEC
injection site induration	Administration site reactions
haematuria	Urinary tract signs and symptoms
haematuria	Vascular haemorrhagic disorders
haematuria	Reproductive tract disorders NEC
thyroiditis	Thyroid gland disorders
infusion site pain	Administration site reactions
application site pain	Administration site reactions
glossodynia	Tongue conditions
amblyopia	Vision disorders
albuminuria	Urinary tract signs and symptoms
neuralgia	Neurological disorders NEC
cachexia	General system disorders NEC
cachexia	Neoplasm related morbidities
cachexia	Appetite and general nutritional disorders
snoring	Respiratory tract signs and symptoms
oesophageal stenosis	Gastrointestinal stenosis and obstruction
vestibular disorder	Inner ear and VIIIth cranial nerve disorders
vestibular disorder	Neurological disorders NEC
pelvic pain	Urinary tract signs and symptoms
pelvic pain	Gastrointestinal signs and symptoms
pelvic pain	Reproductive tract disorders NEC
hepatitis	Hepatic and hepatobiliary disorders
priapism	Sexual function and fertility disorders
rales	Respiratory tract signs and symptoms
pancytopenia	Anaemias nonhaemolytic and marrow depression
metabolic acidosis	Acid-base disorders
paralysis	Movement disorders (incl parkinsonism)
atrioventricular block first degree	Cardiac arrhythmias
hypothermia	Injuries by physical agents
hypothermia	Body temperature conditions
upper respiratory tract infection	Respiratory tract infections
upper respiratory tract infection	Infections - pathogen unspecified
laboratory test abnormal	Investigations, imaging and histopathology procedures NEC
haemorrhage intracranial	Central nervous system vascular disorders
haemorrhage intracranial	Vascular haemorrhagic disorders
retching	Gastrointestinal signs and symptoms
presyncope	Cardiac disorder signs and symptoms
presyncope	Decreased and nonspecific blood pressure disorders and shock
presyncope	Neurological disorders NEC
conduction disorder	Cardiac arrhythmias
breast cancer	Breast neoplasms malignant and unspecified (incl nipple)
breast cancer	Breast disorders
electrocardiogram abnormal	Cardiac and vascular investigations (excl enzyme tests)
blood alkaline phosphatase increased	Enzyme investigations NEC
venous thrombosis	Embolism and thrombosis
testicular pain	Testicular and epididymal disorders
paraesthesia oral	Oral soft tissue conditions
paraesthesia oral	Neurological disorders NEC
oesophageal ulcer	Gastrointestinal ulceration and perforation
dysgeusia	Tongue conditions
dysgeusia	Neurological disorders NEC
aneurysm	Aneurysms and artery dissections
dysmenorrhoea	Menstrual cycle and uterine bleeding disorders
pneumonia aspiration	Lower respiratory tract disorders (excl obstruction and infection)
toxicity to various agents	Exposures, chemical injuries and poisoning
hypertension	Vascular hypertensive disorders
meningitis	Central nervous system infections and inflammations
meningitis	Infections - pathogen unspecified
somnambulism	Sleep disturbances (incl subtypes)
somnambulism	Sleep disorders and disturbances
protein urine present	Renal and urinary tract investigations and urinalyses
abnormal faeces	Gastrointestinal signs and symptoms
musculoskeletal pain	Musculoskeletal and connective tissue disorders NEC
vertigo	Inner ear and VIIIth cranial nerve disorders
vertigo	Neurological disorders NEC
antisocial personality disorder	Personality disorders and disturbances in behaviour
blood glucose increased	Metabolic, nutritional and blood gas investigations
otitis media	Infections - pathogen unspecified
otitis media	Middle ear disorders (excl congenital)
apathy	Mood disorders and disturbances NEC
urinary tract disorder	Genitourinary tract disorders NEC
swelling face	Angioedema and urticaria
swelling face	Allergic conditions
skin striae	Cornification and dystrophic skin disorders
influenza	Viral infectious disorders
influenza	Respiratory tract infections
embolism	Embolism and thrombosis
supraventricular extrasystoles	Cardiac arrhythmias
muscle contractions involuntary	Muscle disorders
muscle contractions involuntary	Neuromuscular disorders
ill-defined disorder	General system disorders NEC
hernia	General system disorders NEC
osteoporosis	Bone, calcium, magnesium and phosphorus metabolism disorders
osteoporosis	Bone disorders (excl congenital and fractures)
pulmonary embolism	Embolism and thrombosis
pulmonary embolism	Pulmonary vascular disorders
hyperhidrosis	Skin appendage conditions
hyperhidrosis	General system disorders NEC
nasal discomfort	Respiratory tract signs and symptoms
telangiectasia	Vascular disorders NEC
telangiectasia	Skin vascular abnormalities
injection site pruritus	Epidermal and dermal conditions
injection site pruritus	Administration site reactions
lung infiltration	Lower respiratory tract disorders (excl obstruction and infection)
hyperkalaemia	Electrolyte and fluid balance conditions
vascular purpura	Vascular haemorrhagic disorders
vascular purpura	Coagulopathies and bleeding diatheses (excl thrombocytopenic)
vascular purpura	Skin vascular abnormalities
conjunctivitis	Infections - pathogen unspecified
conjunctivitis	Ocular infections, irritations and inflammations
neoplasm malignant	Miscellaneous and site unspecified neoplasms malignant and unspecified
urethritis	Urethral disorders (excl calculi)
urethritis	Infections - pathogen unspecified
vomiting	Gastrointestinal signs and symptoms
blood triglycerides increased	Lipid analyses
prurigo	Epidermal and dermal conditions
pulmonary function test decreased	Respiratory and pulmonary investigations (excl blood gases)
inappropriate antidiuretic hormone secretion	Hypothalamus and pituitary gland disorders
inappropriate antidiuretic hormone secretion	Electrolyte and fluid balance conditions
stupor	Sleep disorders and disturbances
stupor	Neurological disorders NEC
ovarian disorder	Ovarian and fallopian tube disorders
oesophagitis	Gastrointestinal inflammatory conditions
cataract	Anterior eye structural change, deposit and degeneration
amylase increased	Gastrointestinal investigations
haemoglobin	Haematology investigations (incl blood groups)
injury	Injuries NEC
weight decreased	Physical examination and organ system status topics
blood phosphorus decreased	Water, electrolyte and mineral investigations
cellulitis	Skin and subcutaneous tissue infections and infestations
cellulitis	Bacterial infectious disorders
embolism venous	Embolism and thrombosis
ocular hyperaemia	Ocular infections, irritations and inflammations
increased bronchial secretion	Respiratory tract signs and symptoms
lymphocytosis	White blood cell disorders
mental disorder	Psychiatric disorders NEC
ageusia	Tongue conditions
ageusia	Neurological disorders NEC
pseudolymphoma	Spleen, lymphatic and reticuloendothelial system disorders
bronchospasm paradoxical	Bronchial disorders (excl neoplasms)
neutropenic sepsis	White blood cell disorders
neutropenic sepsis	Infections - pathogen unspecified
systemic lupus erythematosus	Connective tissue disorders (excl congenital)
systemic lupus erythematosus	Epidermal and dermal conditions
systemic lupus erythematosus	Autoimmune disorders
eye swelling	Eye disorders NEC
hypoproteinaemia	Hepatic and hepatobiliary disorders
hypoproteinaemia	Protein and amino acid metabolism disorders NEC
application site reaction	Administration site reactions
joint stiffness	Joint disorders
sensory disturbance	Neurological disorders NEC
viral diarrhoea	Gastrointestinal infections
viral diarrhoea	Viral infectious disorders
dry throat	Respiratory tract signs and symptoms
dry throat	Salivary gland conditions
skin ulcer	Skin and subcutaneous tissue disorders NEC
skin ulcer	Arteriosclerosis, stenosis, vascular insufficiency and necrosis
peritonitis	Gastrointestinal infections
peritonitis	Infections - pathogen unspecified
injection site pain	Administration site reactions
ileus paralytic	Gastrointestinal motility and defaecation conditions
bradycardia	Cardiac arrhythmias
flank pain	Urinary tract signs and symptoms
flank pain	Musculoskeletal and connective tissue disorders NEC
flank pain	General system disorders NEC
erythema of eyelid	Epidermal and dermal conditions
erythema of eyelid	Ocular infections, irritations and inflammations
hypoalbuminaemia	Hepatic and hepatobiliary disorders
hypoalbuminaemia	Protein and amino acid metabolism disorders NEC
hypochromic anaemia	Anaemias nonhaemolytic and marrow depression
nephritis	Nephropathies
urinary tract infection	Genitourinary tract disorders NEC
urinary tract infection	Infections - pathogen unspecified
diarrhoea haemorrhagic	Gastrointestinal motility and defaecation conditions
diarrhoea haemorrhagic	Vascular haemorrhagic disorders
cholestasis	Hepatic and hepatobiliary disorders
atelectasis	Lower respiratory tract disorders (excl obstruction and infection)
penis disorder	Penile and scrotal disorders (excl infections and inflammations)
aphasia	Cognitive and attention disorders and disturbances
aphasia	Neurological disorders NEC
oculogyric crisis	Ocular neuromuscular disorders
oculogyric crisis	Movement disorders (incl parkinsonism)
nodal arrhythmia	Cardiac arrhythmias
application site dryness	Epidermal and dermal conditions
application site dryness	Administration site reactions
abdominal pain upper	Gastrointestinal signs and symptoms
plasmacytoma	Plasma cell neoplasms
pneumothorax	Pleural disorders
oral candidiasis	Oral soft tissue conditions
oral candidiasis	Fungal infectious disorders
sudden death	Fatal outcomes
sudden death	Cardiac arrhythmias
blister	Injuries NEC
blister	Epidermal and dermal conditions
extrasystoles	Cardiac arrhythmias
vasodilation procedure	Vascular therapeutic procedures
plasma cell myeloma	Plasma cell neoplasms
osteomyelitis	Bone disorders (excl congenital and fractures)
osteomyelitis	Infections - pathogen unspecified
pain in extremity	Musculoskeletal and connective tissue disorders NEC
pyelonephritis	Renal disorders (excl nephropathies)
pyelonephritis	Infections - pathogen unspecified
febrile neutropenia	White blood cell disorders
febrile neutropenia	Body temperature conditions
cardiac flutter	Cardiac arrhythmias
cerebral ischaemia	Central nervous system vascular disorders
cerebral ischaemia	Arteriosclerosis, stenosis, vascular insufficiency and necrosis
gastric ulcer	Gastrointestinal ulceration and perforation
tooth abscess	Dental and gingival conditions
tooth abscess	Infections - pathogen unspecified
apnoea	Respiratory disorders NEC
headache	Headaches
xerophthalmia	Vitamin related disorders
xerophthalmia	Anterior eye structural change, deposit and degeneration
fasting	Lifestyle issues
fibrocystic breast disease	Breast neoplasms benign (incl nipple)
fibrocystic breast disease	Breast disorders
oliguria	Renal disorders (excl nephropathies)
anaphylactic shock	Allergic conditions
anaphylactic shock	Decreased and nonspecific blood pressure disorders and shock
sinus bradycardia	Cardiac arrhythmias
neuropathy peripheral	Peripheral neuropathies
tardive dyskinesia	Movement disorders (incl parkinsonism)
rash erythematous	Epidermal and dermal conditions
ear infection	Aural disorders NEC
ear infection	Infections - pathogen unspecified
atrial flutter	Cardiac arrhythmias
papilloedema	Vascular disorders NEC
papilloedema	Ocular structural change, deposit and degeneration NEC
papilloedema	Increased intracranial pressure and hydrocephalus
mucosal inflammation	General system disorders NEC
sensation of foreign body	General system disorders NEC
nephropathy toxic	Exposures, chemical injuries and poisoning
nephropathy toxic	Nephropathies
ileus	Gastrointestinal stenosis and obstruction
gastrointestinal disorder	Gastrointestinal conditions NEC
hepatic enzyme increased	Hepatobiliary investigations
arrhythmia	Cardiac arrhythmias
angiopathy	Vascular disorders NEC
sluggishness	General system disorders NEC
swelling	General system disorders NEC
upper-airway cough syndrome	Respiratory tract signs and symptoms
dermatitis contact	Exposures, chemical injuries and poisoning
dermatitis contact	Epidermal and dermal conditions
dermatitis contact	Allergic conditions
akinesia	Movement disorders (incl parkinsonism)
gastritis	Gastrointestinal inflammatory conditions
paranoia	Personality disorders and disturbances in behaviour
biliary colic	Bile duct disorders
body temperature increased	Physical examination and organ system status topics
speech disorder	Respiratory tract signs and symptoms
speech disorder	Communication disorders and disturbances
speech disorder	Neurological disorders NEC
vulvovaginal pruritus	Epidermal and dermal conditions
vulvovaginal pruritus	Vulvovaginal disorders (excl infections and inflammations)
motion sickness	Inner ear and VIIIth cranial nerve disorders
motion sickness	Neurological disorders NEC
goitre	Thyroid gland disorders
goitre	Metabolism disorders NEC
cardiogenic shock	Heart failures
cardiogenic shock	Decreased and nonspecific blood pressure disorders and shock
dizziness	Cardiac disorder signs and symptoms
dizziness	Decreased and nonspecific blood pressure disorders and shock
dizziness	Neurological disorders NEC
uveitis	Immune disorders NEC
uveitis	Ocular infections, irritations and inflammations
autonomic nervous system imbalance	General system disorders NEC
autonomic nervous system imbalance	Neuromuscular disorders
autonomic nervous system imbalance	Decreased and nonspecific blood pressure disorders and shock
thrombocytopenia	Platelet disorders
breast discharge	Breast disorders
myopathy	Muscle disorders
hypoaesthesia	Neurological disorders NEC
nuchal rigidity	Muscle disorders
nuchal rigidity	Neuromuscular disorders
corneal erosion	Anterior eye structural change, deposit and degeneration
pupils unequal	Ocular neuromuscular disorders
pupils unequal	Neurological disorders NEC
asthma	Bronchial disorders (excl neoplasms)
asthma	Allergic conditions
unintended pregnancy	Pregnancy, labour, delivery and postpartum conditions
dysarthria	Communication disorders and disturbances
dysarthria	Neurological disorders NEC
cerebral infarction	Central nervous system vascular disorders
cerebral infarction	Arteriosclerosis, stenosis, vascular insufficiency and necrosis
hyperphosphataemia	Bone, calcium, magnesium and phosphorus metabolism disorders
optic neuritis	Cranial nerve disorders (excl neoplasms)
optic neuritis	Autoimmune disorders
optic neuritis	Ocular infections, irritations and inflammations
dysphagia	Gastrointestinal signs and symptoms
sepsis	Infections - pathogen unspecified
muscle relaxant therapy	Soft tissue therapeutic procedures
memory impairment	Dementia and amnestic conditions
memory impairment	Mental impairment disorders
blood urine present	Renal and urinary tract investigations and urinalyses
amnesia	Dementia and amnestic conditions
amnesia	Mental impairment disorders
sensory loss	Neurological disorders NEC
eye irritation	Ocular infections, irritations and inflammations
lymphopenia	White blood cell disorders
retinal detachment	Injuries NEC
retinal detachment	Ocular structural change, deposit and degeneration NEC
abdominal discomfort	Gastrointestinal signs and symptoms
thinking abnormal	Disturbances in thinking and perception
thinking abnormal	Neurological disorders NEC
affect lability	Mood disorders and disturbances NEC
skin mass	Skin and subcutaneous tissue disorders NEC
application site erythema	Epidermal and dermal conditions
application site erythema	Administration site reactions
vaginal discharge	Vulvovaginal disorders (excl infections and inflammations)
dental caries	Dental and gingival conditions
glycosuria	Urinary tract signs and symptoms
bipolar i disorder	Manic and bipolar mood disorders and disturbances
agitation	Anxiety disorders and symptoms
agitation	Neurological disorders NEC
periorbital oedema	Angioedema and urticaria
periorbital oedema	Eye disorders NEC
periorbital oedema	Allergic conditions
eczema	Epidermal and dermal conditions
migraine	Vascular disorders NEC
migraine	Headaches
paresis	Movement disorders (incl parkinsonism)
white blood cell count increased	Haematology investigations (incl blood groups)
sleep apnoea syndrome	Sleep disturbances (incl subtypes)
sleep apnoea syndrome	Respiratory disorders NEC
sleep apnoea syndrome	Sleep disorders and disturbances
bronchial hyperreactivity	Bronchial disorders (excl neoplasms)
depressed mood	Depressed mood disorders and disturbances
lung disorder	Respiratory disorders NEC
hyperventilation	Respiratory disorders NEC
hyperventilation	Psychiatric and behavioural symptoms NEC
anaemia megaloblastic	Anaemias nonhaemolytic and marrow depression
anaemia megaloblastic	Vitamin related disorders
coronary artery disease	Coronary artery disorders
coronary artery disease	Arteriosclerosis, stenosis, vascular insufficiency and necrosis
altered state of consciousness	Psychiatric disorders NEC
altered state of consciousness	Neurological disorders NEC
oropharyngeal pain	Respiratory tract signs and symptoms
oropharyngeal pain	Oral soft tissue conditions
pigmentation disorder	Pigmentation disorders
hepatic failure	Hepatic and hepatobiliary disorders
tetany	Muscle disorders
tetany	Bone, calcium, magnesium and phosphorus metabolism disorders
tetany	Parathyroid gland disorders
crying	Mood disorders and disturbances NEC
crying	Procedural related injuries and complications NEC
crying	General system disorders NEC
crying	Neurological disorders NEC
myelitis	Central nervous system infections and inflammations
myelitis	Infections - pathogen unspecified
tubulointerstitial nephritis	Nephropathies
muscular weakness	Muscle disorders
muscular weakness	Neuromuscular disorders
muscle atrophy	Muscle disorders
muscle atrophy	Neuromuscular disorders
enuresis	Urinary tract signs and symptoms
enuresis	Psychiatric disorders NEC
nail disorder	Skin appendage conditions
trismus	Muscle disorders
trismus	Movement disorders (incl parkinsonism)
photopsia	Neurological disorders of the eye
photopsia	Vision disorders
pancreatitis acute	Exocrine pancreas conditions
breast enlargement	Breast disorders
major depression	Depressed mood disorders and disturbances
hyperpathia	Neurological disorders NEC
supraventricular tachycardia	Cardiac arrhythmias
fluid overload	Electrolyte and fluid balance conditions
fluid overload	Heart failures
acute myocardial infarction	Coronary artery disorders
acute myocardial infarction	Arteriosclerosis, stenosis, vascular insufficiency and necrosis
tooth infection	Dental and gingival conditions
tooth infection	Infections - pathogen unspecified
hypermagnesaemia	Bone, calcium, magnesium and phosphorus metabolism disorders
labyrinthitis	Inner ear and VIIIth cranial nerve disorders
labyrinthitis	Infections - pathogen unspecified
hair colour changes	Skin appendage conditions
hepatic necrosis	Hepatic and hepatobiliary disorders
jaundice cholestatic	Hepatic and hepatobiliary disorders
urine output increased	Renal and urinary tract investigations and urinalyses
throat irritation	Respiratory tract signs and symptoms
throat irritation	Oral soft tissue conditions
prothrombin level increased	Haematology investigations (incl blood groups)
eye haemorrhage	Ocular haemorrhages and vascular disorders NEC
eye haemorrhage	Vascular haemorrhagic disorders
ulcerative keratitis	Immune disorders NEC
ulcerative keratitis	Ocular infections, irritations and inflammations
glaucoma	Glaucoma and ocular hypertension
gingival bleeding	Dental and gingival conditions
gingival bleeding	Vascular haemorrhagic disorders
respiration abnormal	Respiratory disorders NEC
deafness	Hearing disorders
dry mouth	Salivary gland conditions
myoclonus	Neurological disorders NEC
cerebrovascular accident	Central nervous system vascular disorders
cerebrovascular accident	Vascular disorders NEC
toxic epidermal necrolysis	Exposures, chemical injuries and poisoning
toxic epidermal necrolysis	Epidermal and dermal conditions
toxic epidermal necrolysis	Allergic conditions
toxic epidermal necrolysis	Ancillary infectious topics
orthostatic hypotension	Neuromuscular disorders
orthostatic hypotension	Decreased and nonspecific blood pressure disorders and shock
procedural pain	Procedural related injuries and complications NEC
procedural pain	General system disorders NEC
oesophageal spasm	Gastrointestinal motility and defaecation conditions
chronic obstructive pulmonary disease	Bronchial disorders (excl neoplasms)
hyperreflexia	Neurological disorders NEC
suicide attempt	Suicidal and self-injurious behaviours NEC
atrioventricular block	Cardiac arrhythmias
nervous system disorder	Neurological disorders NEC
rash generalised	Epidermal and dermal conditions
impaired gastric emptying	Gastrointestinal motility and defaecation conditions
mucous membrane disorder	General system disorders NEC
cerebrovascular disorder	Central nervous system vascular disorders
cerebrovascular disorder	Vascular disorders NEC
disturbance in sexual arousal	Sexual dysfunctions, disturbances and gender identity disorders
hiatus hernia	Thoracic disorders (excl lung and pleura)
hiatus hernia	Abdominal hernias and other abdominal wall conditions
lipodystrophy acquired	Skin and subcutaneous tissue disorders NEC
lipodystrophy acquired	Lipid metabolism disorders
bruxism	Changes in physical activity
bruxism	Gastrointestinal signs and symptoms
torticollis	Muscle disorders
torticollis	Movement disorders (incl parkinsonism)
back pain	Musculoskeletal and connective tissue disorders NEC
coagulopathy	Coagulopathies and bleeding diatheses (excl thrombocytopenic)
gamma-glutamyltransferase increased	Hepatobiliary investigations
rhinorrhoea	Respiratory tract signs and symptoms
night blindness	Vision disorders
night blindness	Vitamin related disorders
thrombosis	Embolism and thrombosis
bone disorder	Bone disorders (excl congenital and fractures)
vulvovaginal dryness	Vulvovaginal disorders (excl infections and inflammations)
dysphonia	Respiratory tract signs and symptoms
dysphonia	Communication disorders and disturbances
dysphonia	Neurological disorders NEC
hypothyroidism	Thyroid gland disorders
hypothyroidism	Metabolism disorders NEC
drug hypersensitivity	Allergic conditions
oropharyngeal discomfort	Respiratory tract signs and symptoms
oropharyngeal discomfort	Oral soft tissue conditions
hypertriglyceridaemia	Lipid metabolism disorders
accommodation disorder	Vision disorders
pharyngeal oedema	Upper respiratory tract disorders (excl infections)
pharyngeal oedema	Angioedema and urticaria
pharyngeal oedema	Allergic conditions
nervousness	Anxiety disorders and symptoms
cushing's syndrome	Vascular hypertensive disorders
cushing's syndrome	Adrenal gland disorders
cushing's syndrome	Psychiatric disorders NEC
cushing's syndrome	Metabolism disorders NEC
muscle spasms	Muscle disorders
vision blurred	Neurological disorders of the eye
vision blurred	Vision disorders
nausea	Gastrointestinal signs and symptoms
shock	Decreased and nonspecific blood pressure disorders and shock
tenderness	General system disorders NEC
neck pain	Musculoskeletal and connective tissue disorders NEC
application site pruritus	Epidermal and dermal conditions
application site pruritus	Administration site reactions
respiratory depression	Respiratory disorders NEC
respiratory depression	Neurological disorders NEC
sciatica	Spinal cord and nerve root disorders
sciatica	Musculoskeletal and connective tissue deformities (incl intervertebral disc disorders)
dermatitis exfoliative	Epidermal and dermal conditions
dermatitis exfoliative	Allergic conditions
depression	Depressed mood disorders and disturbances
orgasm abnormal	Sexual function and fertility disorders
orgasm abnormal	Sexual dysfunctions, disturbances and gender identity disorders
cardiac failure congestive	Heart failures
therapeutic response unexpected	Therapeutic and nontherapeutic effects (excl toxicity)
influenza like illness	General system disorders NEC
bleeding time prolonged	Haematology investigations (incl blood groups)
tremor	Movement disorders (incl parkinsonism)
intestinal perforation	Gastrointestinal ulceration and perforation
blood prolactin increased	Endocrine investigations (incl sex hormones)
tendon disorder	Tendon, ligament and cartilage disorders
face oedema	Angioedema and urticaria
face oedema	General system disorders NEC
face oedema	Allergic conditions
acne	Skin appendage conditions
antisocial behaviour	Personality disorders and disturbances in behaviour
micturition disorder	Urinary tract signs and symptoms
feeling jittery	General system disorders NEC
cognitive disorder	Cognitive and attention disorders and disturbances
cognitive disorder	Mental impairment disorders
skin irritation	Epidermal and dermal conditions
urethral disorder	Urethral disorders (excl calculi)
gastrointestinal ulcer	Gastrointestinal ulceration and perforation
polyneuropathy	Peripheral neuropathies
psoriasis	Epidermal and dermal conditions
psoriasis	Immune disorders NEC
infection	Infections - pathogen unspecified
cystitis noninfective	Bladder and bladder neck disorders (excl calculi)
hypertonia	Muscle disorders
hypertonia	Neuromuscular disorders
prostatitis	Male reproductive tract infections and inflammations
urethritis noninfective	Urethral disorders (excl calculi)
angina pectoris	Coronary artery disorders
angina pectoris	Arteriosclerosis, stenosis, vascular insufficiency and necrosis
hypersomnia	Sleep disturbances (incl subtypes)
hypersomnia	Sleep disorders and disturbances
wound infection	Injuries NEC
wound infection	Infections - pathogen unspecified
injection site bruising	Epidermal and dermal conditions
injection site bruising	Vascular haemorrhagic disorders
injection site bruising	Administration site reactions
eyelid oedema	Angioedema and urticaria
eyelid oedema	Allergic conditions
eyelid oedema	Ocular infections, irritations and inflammations
neuroleptic malignant syndrome	Muscle disorders
neuroleptic malignant syndrome	Exposures, chemical injuries and poisoning
neuroleptic malignant syndrome	Body temperature conditions
neuroleptic malignant syndrome	Neuromuscular disorders
urinary hesitation	Urinary tract signs and symptoms
respiratory disorder	Respiratory disorders NEC
haemoglobin decreased	Haematology investigations (incl blood groups)
tension	Anxiety disorders and symptoms
hypercalciuria	Urinary tract signs and symptoms
hypercalciuria	Bone, calcium, magnesium and phosphorus metabolism disorders
hypercalciuria	Parathyroid gland disorders
serum sickness	Procedural related injuries and complications NEC
serum sickness	Allergic conditions
azotaemia	Renal disorders (excl nephropathies)
nephrotic syndrome	Nephropathies
psychomotor retardation	Depressed mood disorders and disturbances
discomfort	General system disorders NEC
thrombophlebitis	Embolism and thrombosis
fatigue	General system disorders NEC
increased tendency to bruise	Vascular haemorrhagic disorders
increased tendency to bruise	Coagulopathies and bleeding diatheses (excl thrombocytopenic)
increased tendency to bruise	Skin vascular abnormalities
monocytosis	White blood cell disorders
hypoaesthesia oral	Oral soft tissue conditions
hypoaesthesia oral	Neurological disorders NEC
arthralgia	Joint disorders
arrhythmia supraventricular	Cardiac arrhythmias
electrolyte imbalance	Electrolyte and fluid balance conditions
cardiac disorder	Cardiac disorder signs and symptoms
application site vesicles	Epidermal and dermal conditions
application site vesicles	Administration site reactions
pericardial effusion	Pericardial disorders
bone pain	Bone disorders (excl congenital and fractures)
generalised oedema	Electrolyte and fluid balance conditions
generalised oedema	General system disorders NEC
myocarditis	Myocardial disorders
faecaloma	Gastrointestinal signs and symptoms
acute coronary syndrome	Coronary artery disorders
acute coronary syndrome	Arteriosclerosis, stenosis, vascular insufficiency and necrosis
haematoma	Vascular haemorrhagic disorders
dizziness postural	Cardiac disorder signs and symptoms
dizziness postural	Decreased and nonspecific blood pressure disorders and shock
dizziness postural	Neurological disorders NEC
hyperglycaemia	Glucose metabolism disorders (incl diabetes mellitus)
temperature intolerance	General system disorders NEC
pleurisy	Pleural disorders
irritability	Mood disorders and disturbances NEC
irritability	General system disorders NEC
skin burning sensation	Epidermal and dermal conditions
skin burning sensation	Neurological disorders NEC
lymphocyte count decreased	Haematology investigations (incl blood groups)
tooth disorder	Dental and gingival conditions
flushing	Vascular disorders NEC
flushing	General system disorders NEC
flushing	Skin vascular abnormalities
cardiac murmur	Cardiac and vascular investigations (excl enzyme tests)
gastrointestinal pain	Gastrointestinal signs and symptoms
salivary hypersecretion	Salivary gland conditions
dysaesthesia	Neurological disorders NEC
blood potassium decreased	Water, electrolyte and mineral investigations
interstitial lung disease	Immune disorders NEC
interstitial lung disease	Lower respiratory tract disorders (excl obstruction and infection)
duodenal ulcer	Gastrointestinal ulceration and perforation
eye infection	Infections - pathogen unspecified
eye infection	Ocular infections, irritations and inflammations
chills	Muscle disorders
chills	General system disorders NEC
abnormal behaviour	Psychiatric and behavioural symptoms NEC
punctate keratitis	Ocular infections, irritations and inflammations
hypomania	Manic and bipolar mood disorders and disturbances
muscle twitching	Muscle disorders
melaena	Gastrointestinal haemorrhages NEC
melaena	Vascular haemorrhagic disorders
hypokalaemia	Electrolyte and fluid balance conditions
vaginal haemorrhage	Vascular haemorrhagic disorders
vaginal haemorrhage	Vulvovaginal disorders (excl infections and inflammations)
malignant melanoma	Skin neoplasms malignant and unspecified
anaemia	Anaemias nonhaemolytic and marrow depression
alopecia	Skin appendage conditions
emotional disorder	Mood disorders and disturbances NEC
urine abnormality	Urinary tract signs and symptoms
hypercholesterolaemia	Lipid metabolism disorders
breath sounds abnormal	Physical examination and organ system status topics
hemiplegia	Movement disorders (incl parkinsonism)
eye pruritus	Ocular infections, irritations and inflammations
purpura	Vascular haemorrhagic disorders
purpura	Coagulopathies and bleeding diatheses (excl thrombocytopenic)
purpura	Skin vascular abnormalities
menopausal symptoms	Menopause related conditions
skin hypertrophy	Cornification and dystrophic skin disorders
staphylococcal infection	Bacterial infectious disorders
stomatitis	Oral soft tissue conditions
dementia	Dementia and amnestic conditions
dementia	Mental impairment disorders
pallor	Epidermal and dermal conditions
pallor	Vascular disorders NEC
pallor	General system disorders NEC
laryngeal oedema	Upper respiratory tract disorders (excl infections)
laryngeal oedema	Angioedema and urticaria
laryngeal oedema	Allergic conditions
faecalith	Gastrointestinal signs and symptoms
hangover	General system disorders NEC
prostatic disorder	Prostatic disorders (excl infections and inflammations)
retinal degeneration	Ocular structural change, deposit and degeneration NEC
euphoric mood	Mood disorders and disturbances NEC
white blood cell count decreased	Haematology investigations (incl blood groups)
epigastric discomfort	Gastrointestinal signs and symptoms
sinus tachycardia	Cardiac arrhythmias
throat tightness	Respiratory tract signs and symptoms
throat tightness	Psychiatric and behavioural symptoms NEC
hyperthyroidism	Thyroid gland disorders
hyperthyroidism	Metabolism disorders NEC
peripheral motor neuropathy	Peripheral neuropathies
road traffic accident	Injuries NEC
rash maculo-papular	Epidermal and dermal conditions
cholecystitis	Gallbladder disorders
retinal haemorrhage	Retina, choroid and vitreous haemorrhages and vascular disorders
retinal haemorrhage	Vascular haemorrhagic disorders
amenorrhoea	Endocrine disorders of gonadal function
amenorrhoea	Menstrual cycle and uterine bleeding disorders
rash	Epidermal and dermal conditions
vascular headache	Vascular disorders NEC
vascular headache	Headaches
thrombocytosis	Platelet disorders
respiratory failure	Acid-base disorders
respiratory failure	Respiratory disorders NEC
hyperuricaemia	Purine and pyrimidine metabolism disorders
malaise	General system disorders NEC
asocial behaviour	Personality disorders and disturbances in behaviour
post procedural haemorrhage	Vascular haemorrhagic disorders
post procedural haemorrhage	Procedural related injuries and complications NEC
dyspepsia	Gastrointestinal signs and symptoms
alcohol intolerance	Food intolerance syndromes
hypercalcaemia	Bone, calcium, magnesium and phosphorus metabolism disorders
hypercalcaemia	Parathyroid gland disorders
gastrointestinal perforation	Gastrointestinal ulceration and perforation
drug ineffective	Therapeutic and nontherapeutic effects (excl toxicity)
abdominal pain	Gastrointestinal signs and symptoms
congenital eye disorder	Eye disorders NEC
congenital eye disorder	Eye disorders congenital
angioedema	Upper respiratory tract disorders (excl infections)
angioedema	Angioedema and urticaria
angioedema	Allergic conditions
retinal disorder	Eye disorders NEC
bladder pain	Urinary tract signs and symptoms
contusion	Injuries NEC
contusion	Epidermal and dermal conditions
contusion	Musculoskeletal and connective tissue disorders NEC
contusion	Vascular haemorrhagic disorders
septic shock	Infections - pathogen unspecified
septic shock	Decreased and nonspecific blood pressure disorders and shock
nightmare	Sleep disorders and disturbances
blood pressure increased	Cardiac and vascular investigations (excl enzyme tests)
pulmonary fibrosis	Lower respiratory tract disorders (excl obstruction and infection)
eye pain	Eye disorders NEC
intestinal obstruction	Gastrointestinal stenosis and obstruction
anorectal discomfort	Anal and rectal conditions NEC
chest discomfort	Respiratory tract signs and symptoms
chest discomfort	Coronary artery disorders
chest discomfort	General system disorders NEC
akathisia	Anxiety disorders and symptoms
akathisia	Movement disorders (incl parkinsonism)
extrapyramidal disorder	Movement disorders (incl parkinsonism)
faeces discoloured	Gastrointestinal signs and symptoms
blepharitis	Epidermal and dermal conditions
blepharitis	Ocular infections, irritations and inflammations
enterocolitis	Gastrointestinal inflammatory conditions
petechiae	Vascular haemorrhagic disorders
petechiae	Coagulopathies and bleeding diatheses (excl thrombocytopenic)
petechiae	Skin vascular abnormalities
dysuria	Urinary tract signs and symptoms
oedema peripheral	Electrolyte and fluid balance conditions
oedema peripheral	General system disorders NEC
oedema peripheral	Heart failures
haemorrhage	Vascular haemorrhagic disorders
oral herpes	Viral infectious disorders
oral herpes	Oral soft tissue conditions
erythema nodosum	Skin and subcutaneous tissue disorders NEC
erythema nodosum	Immune disorders NEC
pruritus generalised	Epidermal and dermal conditions
injection site inflammation	Administration site reactions
mood swings	Mood disorders and disturbances NEC
anorgasmia	Sexual dysfunctions, disturbances and gender identity disorders
micturition urgency	Urinary tract signs and symptoms
carpal tunnel syndrome	Peripheral neuropathies
infestation	Skin and subcutaneous tissue infections and infestations
infestation	Ectoparasitic disorders
hypotension	Decreased and nonspecific blood pressure disorders and shock
eructation	Gastrointestinal signs and symptoms
nasal dryness	Upper respiratory tract disorders (excl infections)
intraocular pressure increased	Neurological, special senses and psychiatric investigations
photosensitivity reaction	Epidermal and dermal conditions
delusion	Disturbances in thinking and perception
stridor	Upper respiratory tract disorders (excl infections)
liver function test abnormal	Hepatobiliary investigations
infarction	Arteriosclerosis, stenosis, vascular insufficiency and necrosis
lymphoedema	Lymphatic vessel disorders
lymphoedema	Spleen, lymphatic and reticuloendothelial system disorders
ataxia	General system disorders NEC
ataxia	Neurological disorders NEC
gingival pain	Dental and gingival conditions
iritis	Immune disorders NEC
iritis	Ocular infections, irritations and inflammations
sunburn	Epidermal and dermal conditions
sunburn	Injuries by physical agents
catheter site pain	Administration site reactions
haemorrhagic disorder	Vascular haemorrhagic disorders
haemorrhagic disorder	Coagulopathies and bleeding diatheses (excl thrombocytopenic)
libido increased	Sexual function and fertility disorders
libido increased	Sexual dysfunctions, disturbances and gender identity disorders
suicidal ideation	Suicidal and self-injurious behaviours NEC
blood urea increased	Renal and urinary tract investigations and urinalyses
arteriosclerosis	Arteriosclerosis, stenosis, vascular insufficiency and necrosis
derealisation	Disturbances in thinking and perception
visual acuity reduced	Neurological disorders of the eye
visual acuity reduced	Vision disorders
fluid retention	Renal disorders (excl nephropathies)
fluid retention	Electrolyte and fluid balance conditions
dyspnoea exertional	Respiratory disorders NEC
dyspnoea exertional	Cardiac disorder signs and symptoms
mouth ulceration	Oral soft tissue conditions
erectile dysfunction	Sexual function and fertility disorders
erectile dysfunction	Sexual dysfunctions, disturbances and gender identity disorders
hyperbilirubinaemia	Hepatic and hepatobiliary disorders
hyperbilirubinaemia	Haemolyses and related conditions
hyperbilirubinaemia	Metabolism disorders NEC
musculoskeletal discomfort	Musculoskeletal and connective tissue disorders NEC
bacterial infection	Bacterial infectious disorders
libido decreased	Sexual function and fertility disorders
libido decreased	Sexual dysfunctions, disturbances and gender identity disorders
tachypnoea	Respiratory disorders NEC
electrocardiogram qt prolonged	Cardiac and vascular investigations (excl enzyme tests)
retroperitoneal haemorrhage	Peritoneal and retroperitoneal conditions
retroperitoneal haemorrhage	Vascular haemorrhagic disorders
blood albumin decreased	Protein and chemistry analyses NEC
haematochezia	Gastrointestinal haemorrhages NEC
haematochezia	Vascular haemorrhagic disorders
iron deficiency anaemia	Anaemias nonhaemolytic and marrow depression
iron deficiency anaemia	Iron and trace metal metabolism disorders
gynaecomastia	Endocrine disorders of gonadal function
gynaecomastia	Breast disorders
pulmonary hypertension	Vascular hypertensive disorders
pulmonary hypertension	Pulmonary vascular disorders
sticky skin	Epidermal and dermal conditions
panic attack	Anxiety disorders and symptoms
epistaxis	Upper respiratory tract disorders (excl infections)
epistaxis	Vascular haemorrhagic disorders
conjunctival hyperaemia	Ocular infections, irritations and inflammations
neurosis	Anxiety disorders and symptoms
inflammation	General system disorders NEC
conjunctival oedema	Ocular infections, irritations and inflammations
cerebellar syndrome	Neurological disorders NEC
tendonitis	Injuries NEC
tendonitis	Tendon, ligament and cartilage disorders
tracheobronchitis	Respiratory tract infections
tracheobronchitis	Infections - pathogen unspecified
aspartate aminotransferase increased	Hepatobiliary investigations
skin lesion	Epidermal and dermal conditions
osteonecrosis	Bone disorders (excl congenital and fractures)
osteonecrosis	Arteriosclerosis, stenosis, vascular insufficiency and necrosis
productive cough	Respiratory disorders NEC
proteinuria	Urinary tract signs and symptoms
tongue discolouration	Tongue conditions
pruritus	Epidermal and dermal conditions
libido disorder	Sexual function and fertility disorders
libido disorder	Sexual dysfunctions, disturbances and gender identity disorders
hair texture abnormal	Skin appendage conditions
vasculitis	Vascular inflammations
vasculitis	Immune disorders NEC
acute respiratory distress syndrome	Lower respiratory tract disorders (excl obstruction and infection)
seasonal allergy	Upper respiratory tract disorders (excl infections)
seasonal allergy	Allergic conditions
seasonal allergy	Ocular infections, irritations and inflammations
exophthalmos	Thyroid gland disorders
exophthalmos	Ocular structural change, deposit and degeneration NEC
deep vein thrombosis	Embolism and thrombosis
muscle rigidity	Muscle disorders
muscle rigidity	Neuromuscular disorders
hirsutism	Endocrine disorders of gonadal function
hirsutism	Skin appendage conditions
rash papular	Epidermal and dermal conditions
cervix disorder	Cervix disorders (excl infections and inflammations)
thyroid disorder	Thyroid gland disorders
proctalgia	Anal and rectal conditions NEC
vulvovaginal candidiasis	Female reproductive tract infections and inflammations
vulvovaginal candidiasis	Fungal infectious disorders
hypocalcaemia	Bone, calcium, magnesium and phosphorus metabolism disorders
night sweats	Skin appendage conditions
night sweats	General system disorders NEC
hypernatraemia	Electrolyte and fluid balance conditions
conjunctivitis allergic	Allergic conditions
conjunctivitis allergic	Ocular infections, irritations and inflammations
vulvovaginitis	Female reproductive tract infections and inflammations
vulvovaginitis	Infections - pathogen unspecified
visual impairment	Vision disorders
ischaemia	Arteriosclerosis, stenosis, vascular insufficiency and necrosis
