# Supplementary material for: Predicting the frequencies of drug side effects
Source: Nat Commun. 2020 Sep 11;11:4575. doi: 10.1038/s41467-020-18305-y (PMC7486409; doi:10.1038/s41467-020-18305-y)
Supplement: Supplementary file 10 — Supplementary Data 8 [file 41467_2020_18305_MOESM10_ESM.txt]

GenericDrugName	SideEffectTerm	PredictedScore	PredictedFrequencyClass	Evidence
alfentanil	aggression	0.895	very rare	postmarket OFFSIDES
alfentanil	strangury	0.584	very rare	NA
alfentanil	cardiomegaly	0.423	very rare	NA
alfentanil	mania	0.578	very rare	NA
alfentanil	disorientation	2.201	rare	reported without freq. SIDER
alfentanil	eye disorder	0.754	very rare	reported without freq. SIDER
alfentanil	atrioventricular block complete	1.141	very rare	NA
alfentanil	decreased appetite	2.143	rare	NA
alfentanil	hypokinesia	0.687	very rare	NA
alfentanil	gait disturbance	1.041	very rare	NA
alfentanil	ventricular tachycardia	2.745	infrequent	NA
alfentanil	chromaturia	0.553	very rare	NA
alfentanil	pulmonary oedema	1.587	rare	NA
alfentanil	bundle branch block	1.431	rare	NA
alfentanil	leukopenia	0.580	very rare	NA
alfentanil	ventricular fibrillation	1.887	rare	postmarket OFFSIDES
alfentanil	hypomagnesaemia	1.058	very rare	NA
alfentanil	arthritis	0.738	very rare	NA
alfentanil	torsade de pointes	0.865	very rare	NA
alfentanil	peripheral coldness	1.809	rare	NA
alfentanil	dry skin	0.544	very rare	postmarket OFFSIDES
alfentanil	injection site reaction	0.566	very rare	NA
alfentanil	somnolence	4.311	very frequent	reported without freq. SIDER
alfentanil	hypoxia	1.883	rare	postmarket OFFSIDES
alfentanil	loss of consciousness	4.212	very frequent	reported without freq. SIDER
alfentanil	paraesthesia	3.266	frequent	NA
alfentanil	nasal congestion	2.113	rare	NA
alfentanil	constipation	3.490	frequent	NA
alfentanil	nephrolithiasis	0.536	very rare	NA
alfentanil	ventricular extrasystoles	2.986	infrequent	NA
alfentanil	feeling abnormal	1.978	rare	reported without freq. SIDER
alfentanil	osteoarthritis	0.527	very rare	NA
alfentanil	regurgitation	0.681	very rare	NA
alfentanil	prothrombin level decreased	0.600	very rare	NA
alfentanil	ventricular arrhythmia	2.323	rare	NA
alfentanil	peptic ulcer	0.755	very rare	NA
alfentanil	pharyngitis	0.806	very rare	NA
alfentanil	galactorrhoea	0.503	very rare	NA
alfentanil	cardiac arrest	2.185	rare	reported without freq. SIDER
alfentanil	ejaculation failure	0.913	very rare	NA
alfentanil	anxiety	2.819	infrequent	NA
alfentanil	pneumonia	0.606	very rare	NA
alfentanil	hallucination	1.923	rare	NA
alfentanil	bronchitis	1.015	very rare	NA
alfentanil	pleuritic pain	0.982	very rare	NA
alfentanil	body temperature decreased	0.893	very rare	NA
alfentanil	coordination abnormal	1.121	very rare	NA
alfentanil	disturbance in attention	1.254	very rare	NA
alfentanil	dry eye	0.517	very rare	NA
alfentanil	dermatitis	3.337	frequent	reported without freq. SIDER
alfentanil	haematemesis	1.494	rare	postmarket OFFSIDES
alfentanil	chest pain	3.647	frequent	NA
alfentanil	sputum increased	0.542	very rare	NA
alfentanil	fungal infection	0.652	very rare	NA
alfentanil	dermatitis atopic	1.043	very rare	reported without freq. SIDER
alfentanil	lung infection	0.427	very rare	NA
alfentanil	electrocardiogram st segment depression	1.623	rare	postmarket OFFSIDES
alfentanil	laryngospasm	1.263	rare	reported without freq. SIDER
alfentanil	renal failure	1.621	rare	NA
alfentanil	nasopharyngitis	0.455	very rare	NA
alfentanil	rhabdomyolysis	1.370	rare	NA
alfentanil	blood creatinine increased	1.533	rare	NA
alfentanil	balance disorder	1.027	very rare	NA
alfentanil	erythema	0.839	very rare	reported without freq. SIDER
alfentanil	haemoptysis	0.996	very rare	NA
alfentanil	leukocytosis	1.020	very rare	NA
alfentanil	sinusitis	0.784	very rare	NA
alfentanil	induration	0.525	very rare	NA
alfentanil	ejaculation disorder	0.888	very rare	NA
alfentanil	hot flush	0.956	very rare	NA
alfentanil	urinary incontinence	0.683	very rare	NA
alfentanil	bronchospasm	2.134	rare	reported without freq. SIDER
alfentanil	syncope	4.215	very frequent	NA
alfentanil	pollakiuria	1.959	rare	NA
alfentanil	flatulence	2.576	infrequent	NA
alfentanil	diplopia	1.054	very rare	NA
alfentanil	rhinitis	1.223	very rare	NA
alfentanil	incontinence	0.741	very rare	NA
alfentanil	musculoskeletal stiffness	2.062	rare	NA
alfentanil	urticaria	2.334	rare	reported without freq. SIDER
alfentanil	hypotonia	0.507	very rare	postmarket OFFSIDES
alfentanil	cardiac failure	2.940	infrequent	NA
alfentanil	ecchymosis	0.709	very rare	NA
alfentanil	feeling hot	2.055	rare	NA
alfentanil	renal pain	0.455	very rare	NA
alfentanil	abnormal dreams	1.349	rare	NA
alfentanil	endocrine disorder	0.450	very rare	NA
alfentanil	peripheral ischaemia	1.122	very rare	NA
alfentanil	flat affect	0.525	very rare	NA
alfentanil	infusion site reaction	1.880	rare	NA
alfentanil	polyuria	2.274	rare	NA
alfentanil	non-cardiac chest pain	0.592	very rare	NA
alfentanil	psychotic disorder	0.775	very rare	NA
alfentanil	eosinophilia	0.428	very rare	NA
alfentanil	menstrual disorder	0.613	very rare	NA
alfentanil	myocardial infarction	2.296	rare	NA
alfentanil	diarrhoea	3.553	frequent	NA
alfentanil	acidosis	0.446	very rare	NA
alfentanil	status epilepticus	0.493	very rare	NA
alfentanil	intermittent claudication	0.850	very rare	NA
alfentanil	mydriasis	0.683	very rare	NA
alfentanil	atrial fibrillation	3.155	infrequent	NA
alfentanil	palpitations	4.015	very frequent	NA
alfentanil	dyspnoea	3.658	frequent	NA
alfentanil	nystagmus	0.818	very rare	NA
alfentanil	hypersensitivity	0.837	very rare	reported without freq. SIDER
alfentanil	sinus congestion	1.324	rare	NA
alfentanil	yawning	0.683	very rare	NA
alfentanil	photophobia	1.110	very rare	NA
alfentanil	insomnia	3.165	infrequent	NA
alfentanil	myocardial ischaemia	1.099	very rare	NA
alfentanil	confusional state	2.332	rare	reported without freq. SIDER
alfentanil	dysphoria	0.615	very rare	NA
alfentanil	hiccups	1.382	rare	reported without freq. SIDER
alfentanil	oedema	3.307	frequent	NA
alfentanil	gastrooesophageal reflux disease	0.512	very rare	NA
alfentanil	renal impairment	2.073	rare	postmarket OFFSIDES
alfentanil	thirst	1.921	rare	NA
alfentanil	cough	2.210	rare	reported without freq. SIDER
alfentanil	feeling cold	1.522	rare	NA
alfentanil	myalgia	1.214	very rare	NA
alfentanil	ejaculation delayed	0.854	very rare	NA
alfentanil	neutropenia	0.484	very rare	NA
alfentanil	abdominal distension	2.083	rare	NA
alfentanil	gangrene	0.561	very rare	NA
alfentanil	pain	3.127	infrequent	reported without freq. SIDER
alfentanil	musculoskeletal chest pain	0.753	very rare	NA
alfentanil	urinary retention	2.451	infrequent	NA
alfentanil	alanine aminotransferase increased	0.683	very rare	postmarket OFFSIDES
alfentanil	parkinsonism	0.902	very rare	NA
alfentanil	weight increased	1.774	rare	NA
alfentanil	pleural effusion	1.344	rare	NA
alfentanil	tinnitus	2.353	rare	NA
alfentanil	gout	0.906	very rare	NA
alfentanil	lethargy	2.243	rare	NA
alfentanil	pain in jaw	1.326	rare	NA
alfentanil	mental disability	1.156	very rare	NA
alfentanil	joint swelling	0.659	very rare	NA
alfentanil	sleep disorder	2.277	rare	NA
alfentanil	wheezing	1.849	rare	NA
alfentanil	cardiac output decreased	0.425	very rare	NA
alfentanil	hyperkinesia	0.939	very rare	NA
alfentanil	cystitis	0.486	very rare	NA
alfentanil	pericarditis	0.544	very rare	NA
alfentanil	increased appetite	1.209	very rare	NA
alfentanil	muscle tightness	0.492	very rare	NA
alfentanil	ear pain	0.544	very rare	NA
alfentanil	hepatic function abnormal	1.300	rare	NA
alfentanil	delirium	0.997	very rare	NA
alfentanil	menstruation irregular	0.537	very rare	NA
alfentanil	nocturia	0.445	very rare	NA
alfentanil	dehydration	0.454	very rare	NA
alfentanil	sexual dysfunction	1.203	very rare	NA
alfentanil	rhonchi	1.534	rare	NA
alfentanil	phlebitis	0.501	very rare	NA
alfentanil	cold sweat	0.808	very rare	NA
alfentanil	haematuria	0.674	very rare	NA
alfentanil	infusion site pain	2.027	rare	NA
alfentanil	amblyopia	0.638	very rare	NA
alfentanil	albuminuria	1.133	very rare	NA
alfentanil	hepatitis	0.540	very rare	NA
alfentanil	rales	1.567	rare	NA
alfentanil	atrioventricular block first degree	2.163	rare	NA
alfentanil	hypothermia	0.893	very rare	NA
alfentanil	presyncope	1.201	very rare	NA
alfentanil	conduction disorder	0.564	very rare	NA
alfentanil	electrocardiogram abnormal	2.439	infrequent	NA
alfentanil	blood alkaline phosphatase increased	0.760	very rare	NA
alfentanil	paraesthesia oral	0.433	very rare	NA
alfentanil	dysgeusia	3.017	infrequent	NA
alfentanil	meningitis	0.477	very rare	NA
alfentanil	vertigo	3.415	frequent	NA
alfentanil	apathy	0.534	very rare	NA
alfentanil	influenza	0.691	very rare	NA
alfentanil	supraventricular extrasystoles	0.585	very rare	NA
alfentanil	ill-defined disorder	1.187	very rare	NA
alfentanil	hyperhidrosis	3.211	infrequent	reported without freq. SIDER
alfentanil	hyperkalaemia	2.280	rare	NA
alfentanil	vascular purpura	0.903	very rare	NA
alfentanil	pulmonary function test decreased	1.640	rare	reported without freq. SIDER
alfentanil	weight decreased	1.015	very rare	NA
alfentanil	increased bronchial secretion	0.542	very rare	NA
alfentanil	bronchospasm paradoxical	0.530	very rare	NA
alfentanil	dry throat	0.467	very rare	NA
alfentanil	skin ulcer	0.889	very rare	NA
alfentanil	peritonitis	0.695	very rare	NA
alfentanil	ileus paralytic	0.583	very rare	NA
alfentanil	hypochromic anaemia	0.452	very rare	NA
alfentanil	urinary tract infection	0.966	very rare	NA
alfentanil	cholestasis	0.703	very rare	NA
alfentanil	atelectasis	1.465	rare	NA
alfentanil	aphasia	0.427	very rare	NA
alfentanil	oculogyric crisis	0.816	very rare	NA
alfentanil	nodal arrhythmia	1.355	rare	NA
alfentanil	abdominal pain upper	0.783	very rare	NA
alfentanil	pneumothorax	1.429	rare	NA
alfentanil	sudden death	0.981	very rare	NA
alfentanil	extrasystoles	1.893	rare	NA
alfentanil	vasodilation procedure	2.023	rare	NA
alfentanil	pain in extremity	1.462	rare	NA
alfentanil	cardiac flutter	1.397	rare	NA
alfentanil	cerebral ischaemia	1.190	very rare	postmarket OFFSIDES
alfentanil	headache	4.322	very frequent	reported without freq. SIDER
alfentanil	oliguria	1.960	rare	NA
alfentanil	anaphylactic shock	0.625	very rare	reported without freq. SIDER
alfentanil	sinus bradycardia	1.531	rare	NA
alfentanil	atrial flutter	2.030	rare	NA
alfentanil	gastrointestinal disorder	1.855	rare	reported without freq. SIDER
alfentanil	hepatic enzyme increased	0.592	very rare	NA
alfentanil	arrhythmia	3.264	frequent	postmarket OFFSIDES
alfentanil	angiopathy	0.769	very rare	reported without freq. SIDER
alfentanil	akinesia	0.560	very rare	NA
alfentanil	gastritis	1.107	very rare	NA
alfentanil	paranoia	0.428	very rare	NA
alfentanil	body temperature increased	2.586	infrequent	reported without freq. SIDER
alfentanil	speech disorder	0.770	very rare	postmarket OFFSIDES
alfentanil	cardiogenic shock	1.531	rare	NA
alfentanil	thrombocytopenia	0.489	very rare	NA
alfentanil	hypoaesthesia	2.711	infrequent	NA
alfentanil	nuchal rigidity	1.423	rare	NA
alfentanil	asthma	1.460	rare	NA
alfentanil	dysarthria	1.042	very rare	NA
alfentanil	dysphagia	0.955	very rare	NA
alfentanil	sepsis	0.731	very rare	NA
alfentanil	muscle relaxant therapy	0.464	very rare	NA
alfentanil	memory impairment	1.069	very rare	NA
alfentanil	amnesia	0.973	very rare	NA
alfentanil	sensory loss	1.849	rare	NA
alfentanil	eye irritation	0.573	very rare	NA
alfentanil	retinal detachment	0.472	very rare	NA
alfentanil	abdominal discomfort	3.525	frequent	NA
alfentanil	thinking abnormal	0.830	very rare	NA
alfentanil	affect lability	1.021	very rare	NA
alfentanil	agitation	2.996	infrequent	reported without freq. SIDER
alfentanil	depressed mood	0.600	very rare	NA
alfentanil	lung disorder	1.312	rare	NA
alfentanil	hyperventilation	1.196	very rare	postmarket OFFSIDES
alfentanil	altered state of consciousness	0.708	very rare	NA
alfentanil	muscular weakness	1.456	rare	NA
alfentanil	enuresis	0.674	very rare	NA
alfentanil	trismus	0.715	very rare	NA
alfentanil	supraventricular tachycardia	2.482	infrequent	NA
alfentanil	fluid overload	0.676	very rare	NA
alfentanil	acute myocardial infarction	0.661	very rare	NA
alfentanil	urine output increased	2.274	rare	NA
alfentanil	throat irritation	2.083	rare	NA
alfentanil	deafness	0.664	very rare	postmarket OFFSIDES
alfentanil	dry mouth	3.695	frequent	NA
alfentanil	myoclonus	0.490	very rare	reported without freq. SIDER
alfentanil	cerebrovascular accident	1.639	rare	NA
alfentanil	orthostatic hypotension	4.780	very frequent	NA
alfentanil	chronic obstructive pulmonary disease	0.438	very rare	NA
alfentanil	suicide attempt	0.551	very rare	NA
alfentanil	atrioventricular block	2.633	infrequent	NA
alfentanil	cerebrovascular disorder	0.828	very rare	NA
alfentanil	disturbance in sexual arousal	1.158	very rare	NA
alfentanil	back pain	2.041	rare	NA
alfentanil	dysphonia	1.012	very rare	NA
alfentanil	accommodation disorder	0.465	very rare	NA
alfentanil	nervousness	4.225	very frequent	NA
alfentanil	muscle spasms	2.148	rare	NA
alfentanil	vision blurred	3.302	frequent	reported without freq. SIDER
alfentanil	shock	4.224	very frequent	NA
alfentanil	neck pain	1.543	rare	NA
alfentanil	respiratory depression	1.605	rare	reported without freq. SIDER
alfentanil	depression	2.010	rare	NA
alfentanil	orgasm abnormal	0.736	very rare	NA
alfentanil	cardiac failure congestive	1.361	rare	NA
alfentanil	tremor	4.293	very frequent	NA
alfentanil	face oedema	1.239	very rare	NA
alfentanil	feeling jittery	0.755	very rare	NA
alfentanil	infection	0.805	very rare	postmarket OFFSIDES
alfentanil	cystitis noninfective	0.466	very rare	NA
alfentanil	hypertonia	0.816	very rare	NA
alfentanil	angina pectoris	3.752	frequent	NA
alfentanil	hypersomnia	0.669	very rare	NA
alfentanil	urinary hesitation	0.734	very rare	NA
alfentanil	tension	4.194	very frequent	NA
alfentanil	discomfort	1.686	rare	NA
alfentanil	hypoaesthesia oral	0.502	very rare	NA
alfentanil	arthralgia	1.255	very rare	NA
alfentanil	arrhythmia supraventricular	0.456	very rare	NA
alfentanil	electrolyte imbalance	0.444	very rare	NA
alfentanil	pericardial effusion	0.641	very rare	NA
alfentanil	generalised oedema	0.491	very rare	NA
alfentanil	acute coronary syndrome	2.142	rare	postmarket OFFSIDES
alfentanil	dizziness postural	0.704	very rare	NA
alfentanil	hyperglycaemia	2.284	rare	NA
alfentanil	irritability	1.222	very rare	NA
alfentanil	flushing	4.426	very frequent	NA
alfentanil	cardiac murmur	0.590	very rare	NA
alfentanil	gastrointestinal pain	3.282	frequent	NA
alfentanil	salivary hypersecretion	1.578	rare	NA
alfentanil	abnormal behaviour	0.613	very rare	NA
alfentanil	hypomania	0.469	very rare	NA
alfentanil	muscle twitching	0.825	very rare	NA
alfentanil	melaena	1.137	very rare	NA
alfentanil	hypokalaemia	2.085	rare	postmarket OFFSIDES
alfentanil	anaemia	0.628	very rare	NA
alfentanil	alopecia	0.867	very rare	NA
alfentanil	purpura	0.867	very rare	NA
alfentanil	menopausal symptoms	0.959	very rare	NA
alfentanil	pallor	1.308	rare	NA
alfentanil	hangover	0.606	very rare	NA
alfentanil	epigastric discomfort	0.439	very rare	NA
alfentanil	sinus tachycardia	2.583	infrequent	NA
alfentanil	throat tightness	0.505	very rare	NA
alfentanil	amenorrhoea	0.596	very rare	NA
alfentanil	rash	3.354	frequent	reported without freq. SIDER
alfentanil	respiratory failure	1.250	very rare	NA
alfentanil	malaise	1.140	very rare	NA
alfentanil	dyspepsia	3.448	frequent	NA
alfentanil	hypercalcaemia	0.843	very rare	NA
alfentanil	abdominal pain	3.273	frequent	NA
alfentanil	angioedema	1.672	rare	postmarket OFFSIDES
alfentanil	bladder pain	0.784	very rare	NA
alfentanil	nightmare	1.365	rare	NA
alfentanil	blood pressure increased	0.751	very rare	reported without freq. SIDER
alfentanil	chest discomfort	3.102	infrequent	NA
alfentanil	akathisia	1.237	very rare	NA
alfentanil	extrapyramidal disorder	0.923	very rare	NA
alfentanil	dysuria	2.102	rare	NA
alfentanil	oedema peripheral	1.902	rare	NA
alfentanil	mood swings	0.782	very rare	NA
alfentanil	micturition urgency	0.467	very rare	NA
alfentanil	photosensitivity reaction	0.443	very rare	NA
alfentanil	liver function test abnormal	0.783	very rare	NA
alfentanil	infarction	0.632	very rare	NA
alfentanil	ataxia	1.212	very rare	NA
alfentanil	suicidal ideation	0.493	very rare	NA
alfentanil	blood urea increased	0.703	very rare	NA
alfentanil	fluid retention	0.821	very rare	NA
alfentanil	erectile dysfunction	2.135	rare	NA
alfentanil	musculoskeletal discomfort	1.547	rare	NA
alfentanil	libido decreased	1.102	very rare	NA
alfentanil	electrocardiogram qt prolonged	1.008	very rare	postmarket OFFSIDES
alfentanil	retroperitoneal haemorrhage	0.479	very rare	NA
alfentanil	gynaecomastia	0.447	very rare	NA
alfentanil	sticky skin	0.789	very rare	NA
alfentanil	panic attack	0.506	very rare	NA
alfentanil	conjunctival hyperaemia	1.028	very rare	NA
alfentanil	productive cough	1.260	very rare	NA
alfentanil	pruritus	3.128	infrequent	reported without freq. SIDER
alfentanil	vasculitis	0.907	very rare	NA
alfentanil	acute respiratory distress syndrome	0.680	very rare	postmarket OFFSIDES
alfentanil	hypocalcaemia	0.716	very rare	NA
alfentanil	visual impairment	2.677	infrequent	reported without freq. SIDER
telithromycin	asthenia	3.651	frequent	postmarket OFFSIDES
telithromycin	decreased appetite	2.634	infrequent	reported without freq. SIDER
telithromycin	vulvovaginal mycotic infection	0.827	very rare	reported without freq. SIDER
telithromycin	chromaturia	0.459	very rare	postmarket OFFSIDES
telithromycin	leukopenia	1.117	very rare	reported without freq. SIDER
telithromycin	dry skin	0.738	very rare	NA
telithromycin	injection site reaction	2.311	rare	NA
telithromycin	somnolence	3.010	infrequent	reported without freq. SIDER
telithromycin	loss of consciousness	0.507	very rare	postmarket SIDER
telithromycin	paraesthesia	2.334	rare	reported without freq. SIDER
telithromycin	constipation	3.334	frequent	reported without freq. SIDER
telithromycin	feeling abnormal	0.682	very rare	postmarket SIDER
telithromycin	regurgitation	0.876	very rare	NA
telithromycin	anxiety	1.283	rare	reported without freq. SIDER
telithromycin	dermatitis	3.814	frequent	reported without freq. SIDER
telithromycin	chest pain	1.570	rare	postmarket OFFSIDES
telithromycin	dermatitis atopic	1.026	very rare	reported without freq. SIDER
telithromycin	cholelithiasis	0.858	very rare	NA
telithromycin	blood creatinine increased	0.489	very rare	postmarket OFFSIDES
telithromycin	erythema	1.034	very rare	NA
telithromycin	hot flush	0.421	very rare	NA
telithromycin	clostridium difficile colitis	0.729	very rare	reported without freq. SIDER
telithromycin	bronchospasm	0.645	very rare	NA
telithromycin	stevens-johnson syndrome	0.580	very rare	postmarket OFFSIDES
telithromycin	syncope	0.507	very rare	reported without freq. SIDER
telithromycin	malnutrition	0.625	very rare	reported without freq. SIDER
telithromycin	rhinitis	0.454	very rare	NA
telithromycin	urticaria	2.650	infrequent	reported without freq. SIDER
telithromycin	abnormal dreams	1.432	rare	reported without freq. SIDER
telithromycin	erythema multiforme	0.702	very rare	reported without freq. SIDER
telithromycin	hepatobiliary disease	0.755	very rare	reported without freq. SIDER
telithromycin	eosinophilia	0.826	very rare	reported without freq. SIDER
telithromycin	vaginal infection	1.316	rare	reported without freq. SIDER
telithromycin	pancreatitis	0.740	very rare	postmarket SIDER
telithromycin	tachycardia	0.788	very rare	NA
telithromycin	palpitations	0.615	very rare	postmarket SIDER
telithromycin	dyspnoea	2.292	rare	NA
telithromycin	hypersensitivity	1.324	rare	postmarket SIDER
telithromycin	insomnia	2.549	infrequent	reported without freq. SIDER
telithromycin	oedema	1.789	rare	NA
telithromycin	gastrooesophageal reflux disease	1.046	very rare	reported without freq. SIDER
telithromycin	skin disorder	0.602	very rare	reported without freq. SIDER
telithromycin	cough	1.474	rare	postmarket OFFSIDES
telithromycin	myalgia	1.382	rare	postmarket SIDER
telithromycin	neutropenia	0.866	very rare	reported without freq. SIDER
telithromycin	abdominal distension	2.496	infrequent	postmarket OFFSIDES
telithromycin	pain	3.020	infrequent	postmarket OFFSIDES
telithromycin	alanine aminotransferase increased	1.913	rare	postmarket OFFSIDES
telithromycin	mediastinal disorder	0.442	very rare	NA
telithromycin	lethargy	0.704	very rare	postmarket OFFSIDES
telithromycin	transaminases increased	0.878	very rare	postmarket OFFSIDES
telithromycin	sleep disorder	1.153	very rare	NA
telithromycin	phlebitis	0.629	very rare	NA
telithromycin	hepatitis	0.521	very rare	postmarket OFFSIDES
telithromycin	paraesthesia oral	0.620	very rare	reported without freq. SIDER
telithromycin	hypertension	1.356	rare	NA
telithromycin	protein urine present	0.431	very rare	NA
telithromycin	hyperhidrosis	1.939	rare	postmarket OFFSIDES
telithromycin	haemoglobin	0.527	very rare	NA
telithromycin	weight decreased	0.921	very rare	NA
telithromycin	ageusia	0.521	very rare	reported without freq. SIDER
telithromycin	injection site pain	1.905	rare	NA
telithromycin	bradycardia	1.630	rare	reported without freq. SIDER
telithromycin	abdominal pain upper	1.473	rare	postmarket OFFSIDES
telithromycin	anaphylactic shock	0.893	very rare	postmarket SIDER
telithromycin	neuropathy peripheral	1.105	very rare	NA
telithromycin	gastrointestinal disorder	1.903	rare	reported without freq. SIDER
telithromycin	hepatic enzyme increased	1.109	very rare	NA
telithromycin	gastritis	0.990	very rare	reported without freq. SIDER
telithromycin	body temperature increased	2.602	infrequent	postmarket OFFSIDES
telithromycin	thrombocytopenia	0.657	very rare	NA
telithromycin	abdominal discomfort	2.238	rare	postmarket OFFSIDES
telithromycin	eczema	0.758	very rare	postmarket OFFSIDES
telithromycin	tubulointerstitial nephritis	0.568	very rare	NA
telithromycin	hair colour changes	0.531	very rare	NA
telithromycin	dry mouth	2.864	infrequent	reported without freq. SIDER
telithromycin	toxic epidermal necrolysis	0.566	very rare	reported without freq. SIDER
telithromycin	orthostatic hypotension	0.579	very rare	NA
telithromycin	nervous system disorder	0.479	very rare	reported without freq. SIDER
telithromycin	back pain	1.334	rare	reported without freq. SIDER
telithromycin	nervousness	0.676	very rare	reported without freq. SIDER
telithromycin	muscle spasms	1.368	rare	postmarket SIDER
telithromycin	vision blurred	0.994	very rare	reported without freq. SIDER
telithromycin	shock	0.508	very rare	reported without freq. SIDER
telithromycin	depression	1.485	rare	NA
telithromycin	tremor	0.864	very rare	NA
telithromycin	infection	0.977	very rare	NA
telithromycin	angina pectoris	0.447	very rare	NA
telithromycin	tension	0.626	very rare	reported without freq. SIDER
telithromycin	discomfort	0.990	very rare	NA
telithromycin	fatigue	3.486	frequent	postmarket OFFSIDES
telithromycin	hypoaesthesia oral	0.480	very rare	NA
telithromycin	arthralgia	1.295	rare	postmarket SIDER
telithromycin	hyperglycaemia	0.987	very rare	NA
telithromycin	flushing	1.522	rare	reported without freq. SIDER
telithromycin	chills	1.318	rare	NA
telithromycin	hypokalaemia	1.081	very rare	postmarket OFFSIDES
telithromycin	anaemia	1.489	rare	postmarket OFFSIDES
telithromycin	alopecia	2.197	rare	NA
telithromycin	menopausal symptoms	0.423	very rare	NA
telithromycin	stomatitis	1.672	rare	reported without freq. SIDER
telithromycin	epigastric discomfort	0.635	very rare	NA
telithromycin	rash maculo-papular	0.737	very rare	NA
telithromycin	rash	3.764	frequent	reported without freq. SIDER
telithromycin	angioedema	1.117	very rare	postmarket SIDER
telithromycin	oedema peripheral	1.218	very rare	reported without freq. SIDER
telithromycin	haemorrhage	0.532	very rare	NA
telithromycin	hypotension	2.318	rare	reported without freq. SIDER
telithromycin	eructation	1.116	very rare	reported without freq. SIDER
telithromycin	photosensitivity reaction	1.672	rare	NA
telithromycin	liver function test abnormal	1.454	rare	reported without freq. SIDER
telithromycin	mouth ulceration	0.770	very rare	reported without freq. SIDER
telithromycin	musculoskeletal discomfort	1.659	rare	reported without freq. SIDER
telithromycin	inflammation	1.018	very rare	NA
telithromycin	aspartate aminotransferase increased	1.329	rare	NA
telithromycin	pruritus	3.548	frequent	reported without freq. SIDER
telithromycin	vulvovaginal candidiasis	0.541	very rare	reported without freq. SIDER
simeprevir	eye disorder	1.280	rare	NA
simeprevir	candida infection	1.052	very rare	NA
simeprevir	jaundice	0.654	very rare	NA
simeprevir	colitis ulcerative	0.545	very rare	NA
simeprevir	decreased appetite	3.842	frequent	NA
simeprevir	sinus headache	0.973	very rare	NA
simeprevir	haemorrhoids	0.590	very rare	NA
simeprevir	tongue ulceration	0.756	very rare	NA
simeprevir	vulvovaginal mycotic infection	1.036	very rare	NA
simeprevir	protein total decreased	0.681	very rare	NA
simeprevir	chromaturia	0.508	very rare	NA
simeprevir	leukopenia	1.692	rare	NA
simeprevir	rhinitis allergic	0.945	very rare	NA
simeprevir	ascites	0.438	very rare	NA
simeprevir	abdominal pain lower	0.848	very rare	NA
simeprevir	arthritis	0.606	very rare	NA
simeprevir	hypoglycaemia	0.950	very rare	NA
simeprevir	nodule	0.601	very rare	NA
simeprevir	viral infection	1.356	rare	NA
simeprevir	dry skin	0.990	very rare	NA
simeprevir	injection site reaction	3.790	frequent	NA
simeprevir	somnolence	3.511	frequent	NA
simeprevir	hypoxia	0.483	very rare	NA
simeprevir	opportunistic infection	0.475	very rare	NA
simeprevir	paraesthesia	2.866	infrequent	NA
simeprevir	nasal congestion	1.480	rare	NA
simeprevir	constipation	4.559	very frequent	reported without freq. SIDER
simeprevir	bacteraemia	1.053	very rare	NA
simeprevir	feeling abnormal	0.903	very rare	NA
simeprevir	osteoarthritis	0.698	very rare	NA
simeprevir	regurgitation	1.593	rare	NA
simeprevir	pharyngitis	1.504	rare	NA
simeprevir	colitis	0.704	very rare	NA
simeprevir	anxiety	1.849	rare	NA
simeprevir	pneumonia	1.026	very rare	NA
simeprevir	bronchitis	1.258	very rare	NA
simeprevir	injection site swelling	1.463	rare	NA
simeprevir	chest pain	2.463	infrequent	NA
simeprevir	fungal infection	0.736	very rare	NA
simeprevir	dermatitis atopic	1.131	very rare	NA
simeprevir	blood creatine phosphokinase increased	1.461	rare	NA
simeprevir	nasopharyngitis	1.578	rare	NA
simeprevir	foetor hepaticus	0.708	very rare	NA
simeprevir	tension headache	0.740	very rare	NA
simeprevir	cholelithiasis	1.078	very rare	NA
simeprevir	blood creatinine increased	0.660	very rare	NA
simeprevir	neoplasm	0.577	very rare	NA
simeprevir	erythema	1.643	rare	NA
simeprevir	tumour lysis syndrome	0.455	very rare	NA
simeprevir	herpes zoster	0.482	very rare	NA
simeprevir	premenstrual syndrome	0.505	very rare	NA
simeprevir	abscess	0.970	very rare	NA
simeprevir	sinusitis	1.468	rare	NA
simeprevir	induration	0.675	very rare	NA
simeprevir	connective tissue disorder	1.815	rare	NA
simeprevir	hot flush	0.895	very rare	NA
simeprevir	clostridium difficile colitis	1.052	very rare	NA
simeprevir	bronchospasm	0.674	very rare	NA
simeprevir	stevens-johnson syndrome	0.741	very rare	NA
simeprevir	international normalised ratio increased	0.694	very rare	NA
simeprevir	flatulence	4.874	very frequent	NA
simeprevir	malnutrition	2.678	infrequent	NA
simeprevir	rhinitis	1.636	rare	NA
simeprevir	hepatocellular injury	0.706	very rare	NA
simeprevir	musculoskeletal stiffness	0.649	very rare	NA
simeprevir	urticaria	3.518	frequent	NA
simeprevir	feeling hot	1.030	very rare	NA
simeprevir	abnormal dreams	1.653	rare	NA
simeprevir	endocrine disorder	0.494	very rare	NA
simeprevir	neuritis	0.563	very rare	NA
simeprevir	liver disorder	0.638	very rare	NA
simeprevir	extravasation	0.623	very rare	NA
simeprevir	subarachnoid haemorrhage	0.466	very rare	NA
simeprevir	lymphadenopathy	0.536	very rare	NA
simeprevir	non-cardiac chest pain	0.658	very rare	NA
simeprevir	excoriation	0.683	very rare	NA
simeprevir	erythema multiforme	0.942	very rare	NA
simeprevir	laryngeal pain	2.017	rare	NA
simeprevir	hepatic steatosis	0.924	very rare	NA
simeprevir	herpes simplex	0.784	very rare	NA
simeprevir	pseudomembranous colitis	0.469	very rare	NA
simeprevir	eosinophilia	0.987	very rare	NA
simeprevir	diarrhoea	5.528	very frequent	NA
simeprevir	vaginal infection	1.747	rare	NA
simeprevir	respiratory tract infection	1.586	rare	NA
simeprevir	pancreatitis	1.140	very rare	NA
simeprevir	affective disorder	0.502	very rare	NA
simeprevir	intermittent claudication	0.438	very rare	NA
simeprevir	tachycardia	0.728	very rare	NA
simeprevir	local swelling	0.545	very rare	NA
simeprevir	atrial fibrillation	0.438	very rare	NA
simeprevir	gastrointestinal infection	0.533	very rare	NA
simeprevir	immune system disorder	0.947	very rare	NA
simeprevir	palpitations	0.852	very rare	NA
simeprevir	hyperlactacidaemia	0.903	very rare	NA
simeprevir	hypersensitivity	2.268	rare	NA
simeprevir	skin infection	0.584	very rare	NA
simeprevir	sinus congestion	1.093	very rare	NA
simeprevir	oral pain	0.928	very rare	NA
simeprevir	breast disorder	1.397	rare	NA
simeprevir	oedema	2.276	rare	NA
simeprevir	haematocrit decreased	0.436	very rare	NA
simeprevir	gastrooesophageal reflux disease	2.590	infrequent	NA
simeprevir	injection site haemorrhage	0.718	very rare	NA
simeprevir	skin disorder	2.172	rare	reported without freq. SIDER
simeprevir	cough	2.921	infrequent	NA
simeprevir	gastroenteritis	0.874	very rare	NA
simeprevir	rash macular	0.681	very rare	NA
simeprevir	injection site erythema	1.200	very rare	NA
simeprevir	conjunctival haemorrhage	0.462	very rare	NA
simeprevir	neutropenia	1.548	rare	NA
simeprevir	abdominal distension	3.662	frequent	NA
simeprevir	viral upper respiratory tract infection	0.611	very rare	NA
simeprevir	pain	4.051	very frequent	NA
simeprevir	musculoskeletal chest pain	0.763	very rare	NA
simeprevir	alanine aminotransferase increased	3.046	infrequent	NA
simeprevir	lethargy	0.895	very rare	NA
simeprevir	diabetes mellitus	0.478	very rare	NA
simeprevir	arthropathy	0.478	very rare	NA
simeprevir	pain in jaw	0.687	very rare	NA
simeprevir	joint swelling	0.727	very rare	NA
simeprevir	transaminases increased	1.317	rare	NA
simeprevir	pharyngitis streptococcal	0.686	very rare	NA
simeprevir	hepatomegaly	0.762	very rare	NA
simeprevir	blood disorder	0.612	very rare	NA
simeprevir	sleep disorder	1.371	rare	NA
simeprevir	wheezing	0.931	very rare	NA
simeprevir	splenomegaly	0.452	very rare	NA
simeprevir	lactic acidosis	0.681	very rare	NA
simeprevir	toothache	1.374	rare	NA
simeprevir	respiratory distress	0.647	very rare	NA
simeprevir	hepatic function abnormal	0.779	very rare	NA
simeprevir	phlebitis	1.279	rare	NA
simeprevir	injection site induration	0.729	very rare	NA
simeprevir	haematuria	0.645	very rare	NA
simeprevir	oesophageal stenosis	0.456	very rare	NA
simeprevir	hepatitis	0.715	very rare	NA
simeprevir	rales	0.457	very rare	NA
simeprevir	pancytopenia	0.876	very rare	NA
simeprevir	upper respiratory tract infection	2.156	rare	NA
simeprevir	paraesthesia oral	0.732	very rare	NA
simeprevir	dysgeusia	4.029	very frequent	NA
simeprevir	dysmenorrhoea	1.306	rare	NA
simeprevir	hypertension	1.978	rare	NA
simeprevir	protein urine present	0.532	very rare	NA
simeprevir	musculoskeletal pain	1.632	rare	NA
simeprevir	vertigo	3.120	infrequent	NA
simeprevir	otitis media	0.603	very rare	NA
simeprevir	urinary tract disorder	1.587	rare	NA
simeprevir	swelling face	0.518	very rare	NA
simeprevir	influenza	1.239	very rare	NA
simeprevir	pulmonary embolism	0.509	very rare	NA
simeprevir	hyperhidrosis	2.647	infrequent	NA
simeprevir	nasal discomfort	0.446	very rare	NA
simeprevir	injection site pruritus	0.995	very rare	NA
simeprevir	conjunctivitis	0.608	very rare	NA
simeprevir	neoplasm malignant	0.478	very rare	NA
simeprevir	vomiting	5.415	very frequent	NA
simeprevir	prurigo	0.634	very rare	NA
simeprevir	oesophagitis	0.573	very rare	NA
simeprevir	haemoglobin	0.968	very rare	NA
simeprevir	injury	1.118	very rare	NA
simeprevir	weight decreased	1.576	rare	NA
simeprevir	cellulitis	0.783	very rare	NA
simeprevir	mental disorder	2.141	rare	NA
simeprevir	ageusia	1.025	very rare	NA
simeprevir	hypoproteinaemia	0.511	very rare	NA
simeprevir	joint stiffness	0.747	very rare	NA
simeprevir	sensory disturbance	0.626	very rare	NA
simeprevir	viral diarrhoea	0.933	very rare	NA
simeprevir	injection site pain	3.026	infrequent	NA
simeprevir	bradycardia	1.407	rare	NA
simeprevir	flank pain	0.457	very rare	NA
simeprevir	urinary tract infection	1.394	rare	NA
simeprevir	atelectasis	0.435	very rare	NA
simeprevir	abdominal pain upper	3.206	infrequent	NA
simeprevir	plasmacytoma	0.653	very rare	NA
simeprevir	pneumothorax	0.426	very rare	NA
simeprevir	oral candidiasis	0.691	very rare	NA
simeprevir	plasma cell myeloma	0.653	very rare	NA
simeprevir	osteomyelitis	0.426	very rare	NA
simeprevir	pain in extremity	1.377	rare	NA
simeprevir	febrile neutropenia	0.467	very rare	NA
simeprevir	gastric ulcer	0.701	very rare	NA
simeprevir	tooth abscess	0.425	very rare	NA
simeprevir	anaphylactic shock	1.172	very rare	NA
simeprevir	neuropathy peripheral	2.122	rare	NA
simeprevir	rash erythematous	0.660	very rare	NA
simeprevir	ear infection	0.644	very rare	NA
simeprevir	mucosal inflammation	0.682	very rare	NA
simeprevir	gastrointestinal disorder	4.016	very frequent	reported without freq. SIDER
simeprevir	hepatic enzyme increased	1.856	rare	NA
simeprevir	angiopathy	1.960	rare	NA
simeprevir	swelling	1.124	very rare	NA
simeprevir	upper-airway cough syndrome	0.948	very rare	NA
simeprevir	gastritis	1.826	rare	NA
simeprevir	body temperature increased	3.951	very frequent	NA
simeprevir	dizziness	4.794	very frequent	NA
simeprevir	thrombocytopenia	1.135	very rare	NA
simeprevir	myopathy	0.535	very rare	NA
simeprevir	hypoaesthesia	0.553	very rare	NA
simeprevir	asthma	0.520	very rare	NA
simeprevir	abdominal discomfort	3.108	infrequent	NA
simeprevir	skin mass	0.457	very rare	NA
simeprevir	eczema	1.243	very rare	NA
simeprevir	migraine	1.201	very rare	NA
simeprevir	white blood cell count increased	0.687	very rare	NA
simeprevir	lung disorder	0.514	very rare	NA
simeprevir	oropharyngeal pain	0.992	very rare	NA
simeprevir	tubulointerstitial nephritis	0.713	very rare	NA
simeprevir	muscular weakness	0.498	very rare	NA
simeprevir	muscle atrophy	0.431	very rare	NA
simeprevir	pancreatitis acute	0.551	very rare	NA
simeprevir	hair colour changes	0.636	very rare	NA
simeprevir	throat irritation	0.662	very rare	NA
simeprevir	prothrombin level increased	0.727	very rare	NA
simeprevir	gingival bleeding	0.835	very rare	NA
simeprevir	dry mouth	3.473	frequent	NA
simeprevir	cerebrovascular accident	0.563	very rare	NA
simeprevir	toxic epidermal necrolysis	0.777	very rare	NA
simeprevir	procedural pain	0.842	very rare	NA
simeprevir	suicide attempt	0.433	very rare	NA
simeprevir	nervous system disorder	2.863	infrequent	NA
simeprevir	rash generalised	0.616	very rare	NA
simeprevir	back pain	2.589	infrequent	NA
simeprevir	rhinorrhoea	1.191	very rare	NA
simeprevir	thrombosis	0.572	very rare	NA
simeprevir	bone disorder	0.658	very rare	NA
simeprevir	muscle spasms	2.553	infrequent	NA
simeprevir	vision blurred	0.968	very rare	NA
simeprevir	neck pain	0.578	very rare	NA
simeprevir	depression	2.368	rare	NA
simeprevir	therapeutic response unexpected	0.814	very rare	NA
simeprevir	influenza like illness	0.912	very rare	NA
simeprevir	tremor	0.707	very rare	NA
simeprevir	feeling jittery	0.709	very rare	NA
simeprevir	urethral disorder	1.591	rare	NA
simeprevir	gastrointestinal ulcer	0.435	very rare	NA
simeprevir	infection	2.736	infrequent	reported without freq. SIDER
simeprevir	injection site bruising	0.805	very rare	NA
simeprevir	discomfort	1.358	rare	NA
simeprevir	hypoaesthesia oral	0.726	very rare	NA
simeprevir	arthralgia	2.822	infrequent	NA
simeprevir	electrolyte imbalance	0.444	very rare	NA
simeprevir	cardiac disorder	1.694	rare	NA
simeprevir	bone pain	0.699	very rare	NA
simeprevir	haematoma	0.675	very rare	NA
simeprevir	hyperglycaemia	1.159	very rare	NA
simeprevir	irritability	0.670	very rare	NA
simeprevir	tooth disorder	0.431	very rare	NA
simeprevir	flushing	1.763	rare	NA
simeprevir	cardiac murmur	0.956	very rare	NA
simeprevir	gastrointestinal pain	5.172	very frequent	NA
simeprevir	chills	1.758	rare	NA
simeprevir	hypokalaemia	1.399	rare	NA
simeprevir	alopecia	2.923	infrequent	NA
simeprevir	hypercholesterolaemia	0.423	very rare	NA
simeprevir	breath sounds abnormal	0.536	very rare	NA
simeprevir	menopausal symptoms	0.881	very rare	NA
simeprevir	staphylococcal infection	0.443	very rare	NA
simeprevir	stomatitis	2.395	rare	NA
simeprevir	pallor	0.817	very rare	NA
simeprevir	epigastric discomfort	1.469	rare	NA
simeprevir	rash maculo-papular	1.143	very rare	NA
simeprevir	thrombocytosis	0.551	very rare	NA
simeprevir	respiratory failure	0.886	very rare	NA
simeprevir	malaise	0.439	very rare	NA
simeprevir	post procedural haemorrhage	1.007	very rare	NA
simeprevir	dyspepsia	4.825	very frequent	NA
simeprevir	abdominal pain	5.207	very frequent	NA
simeprevir	angioedema	1.443	rare	NA
simeprevir	contusion	1.187	very rare	NA
simeprevir	septic shock	0.811	very rare	NA
simeprevir	blood pressure increased	0.802	very rare	NA
simeprevir	intestinal obstruction	0.457	very rare	NA
simeprevir	chest discomfort	0.732	very rare	NA
simeprevir	petechiae	0.631	very rare	NA
simeprevir	oedema peripheral	2.532	infrequent	NA
simeprevir	haemorrhage	0.971	very rare	NA
simeprevir	pruritus generalised	1.240	very rare	NA
simeprevir	injection site inflammation	0.765	very rare	NA
simeprevir	infestation	2.264	rare	NA
simeprevir	hypotension	2.484	infrequent	NA
simeprevir	eructation	1.701	rare	NA
simeprevir	liver function test abnormal	2.089	rare	NA
simeprevir	gingival pain	0.677	very rare	NA
simeprevir	catheter site pain	0.685	very rare	NA
simeprevir	dyspnoea exertional	0.948	very rare	NA
simeprevir	mouth ulceration	1.593	rare	NA
simeprevir	hyperbilirubinaemia	0.434	very rare	reported without freq. SIDER
simeprevir	bacterial infection	0.784	very rare	NA
simeprevir	tachypnoea	1.090	very rare	NA
simeprevir	blood albumin decreased	0.497	very rare	NA
simeprevir	pulmonary hypertension	0.486	very rare	NA
simeprevir	epistaxis	1.191	very rare	NA
simeprevir	inflammation	1.940	rare	NA
simeprevir	aspartate aminotransferase increased	2.122	rare	NA
simeprevir	skin lesion	0.937	very rare	NA
simeprevir	proteinuria	0.463	very rare	NA
simeprevir	seasonal allergy	0.605	very rare	NA
simeprevir	deep vein thrombosis	1.081	very rare	NA
simeprevir	vulvovaginal candidiasis	0.657	very rare	NA
simeprevir	night sweats	0.809	very rare	NA
simeprevir	visual impairment	1.368	rare	NA
pentamidine isethionate	wound secretion	0.565	very rare	NA
pentamidine isethionate	candida infection	0.965	very rare	reported without freq. SIDER
pentamidine isethionate	sinus headache	0.448	very rare	NA
pentamidine isethionate	ventricular tachycardia	0.712	very rare	reported without freq. SIDER
pentamidine isethionate	vulvovaginal mycotic infection	0.558	very rare	NA
pentamidine isethionate	pulmonary oedema	0.597	very rare	NA
pentamidine isethionate	leukopenia	1.187	very rare	reported without freq. SIDER
pentamidine isethionate	ventricular fibrillation	0.473	very rare	NA
pentamidine isethionate	hypomagnesaemia	0.438	very rare	postmarket OFFSIDES
pentamidine isethionate	rhinitis allergic	0.528	very rare	NA
pentamidine isethionate	arthritis	1.181	very rare	NA
pentamidine isethionate	hypoglycaemia	2.190	rare	reported without freq. SIDER
pentamidine isethionate	hyponatraemia	0.590	very rare	NA
pentamidine isethionate	viral infection	1.733	rare	NA
pentamidine isethionate	dry skin	0.705	very rare	postmarket OFFSIDES
pentamidine isethionate	injection site reaction	1.817	rare	NA
pentamidine isethionate	somnolence	3.091	infrequent	reported without freq. SIDER
pentamidine isethionate	hypoxia	0.604	very rare	NA
pentamidine isethionate	loss of consciousness	0.857	very rare	reported without freq. SIDER
pentamidine isethionate	paraesthesia	2.645	infrequent	reported without freq. SIDER
pentamidine isethionate	nasal congestion	2.351	rare	postmarket OFFSIDES
pentamidine isethionate	constipation	4.048	very frequent	reported without freq. SIDER
pentamidine isethionate	ventricular extrasystoles	0.682	very rare	NA
pentamidine isethionate	feeling abnormal	0.990	very rare	reported without freq. SIDER
pentamidine isethionate	osteoarthritis	1.316	rare	NA
pentamidine isethionate	regurgitation	0.685	very rare	NA
pentamidine isethionate	ventricular arrhythmia	0.561	very rare	NA
pentamidine isethionate	pharyngitis	3.129	infrequent	reported without freq. SIDER
pentamidine isethionate	cardiac arrest	0.625	very rare	NA
pentamidine isethionate	anxiety	2.159	rare	reported without freq. SIDER
pentamidine isethionate	pneumonia	1.972	rare	NA
pentamidine isethionate	hallucination	0.499	very rare	reported without freq. SIDER
pentamidine isethionate	bronchitis	2.996	infrequent	postmarket OFFSIDES
pentamidine isethionate	dermatitis	4.136	very frequent	reported without freq. SIDER
pentamidine isethionate	haematemesis	0.444	very rare	postmarket OFFSIDES
pentamidine isethionate	chest pain	3.158	infrequent	reported without freq. SIDER
pentamidine isethionate	dermatitis atopic	0.792	very rare	NA
pentamidine isethionate	blood creatine phosphokinase increased	1.075	very rare	NA
pentamidine isethionate	renal failure	0.728	very rare	reported without freq. SIDER
pentamidine isethionate	nasopharyngitis	3.189	infrequent	postmarket OFFSIDES
pentamidine isethionate	cholelithiasis	0.598	very rare	NA
pentamidine isethionate	blood creatinine increased	0.825	very rare	reported without freq. SIDER
pentamidine isethionate	erythema	1.215	very rare	reported without freq. SIDER
pentamidine isethionate	haemoptysis	0.447	very rare	reported without freq. SIDER
pentamidine isethionate	herpes zoster	0.475	very rare	postmarket OFFSIDES
pentamidine isethionate	lower respiratory tract infection	0.631	very rare	NA
pentamidine isethionate	sinusitis	3.046	infrequent	postmarket OFFSIDES
pentamidine isethionate	clostridium difficile colitis	0.501	very rare	NA
pentamidine isethionate	bronchospasm	1.192	very rare	reported without freq. SIDER
pentamidine isethionate	stevens-johnson syndrome	0.430	very rare	reported without freq. SIDER
pentamidine isethionate	syncope	0.858	very rare	reported without freq. SIDER
pentamidine isethionate	flatulence	3.453	frequent	postmarket OFFSIDES
pentamidine isethionate	malnutrition	0.435	very rare	NA
pentamidine isethionate	rhinitis	3.149	infrequent	postmarket OFFSIDES
pentamidine isethionate	loss of libido	0.507	very rare	NA
pentamidine isethionate	urticaria	2.443	infrequent	reported without freq. SIDER
pentamidine isethionate	cardiac failure	1.029	very rare	postmarket OFFSIDES
pentamidine isethionate	sneezing	0.439	very rare	NA
pentamidine isethionate	ecchymosis	0.648	very rare	NA
pentamidine isethionate	feeling hot	0.498	very rare	NA
pentamidine isethionate	abnormal dreams	0.959	very rare	NA
pentamidine isethionate	neuritis	0.471	very rare	NA
pentamidine isethionate	infusion site reaction	0.529	very rare	NA
pentamidine isethionate	extravasation	0.425	very rare	reported without freq. SIDER
pentamidine isethionate	erythema multiforme	0.576	very rare	reported without freq. SIDER
pentamidine isethionate	laryngeal pain	2.076	rare	NA
pentamidine isethionate	herpes simplex	0.644	very rare	postmarket OFFSIDES
pentamidine isethionate	hepatobiliary disease	0.526	very rare	NA
pentamidine isethionate	eosinophilia	0.595	very rare	reported without freq. SIDER
pentamidine isethionate	myocardial infarction	0.536	very rare	NA
pentamidine isethionate	diarrhoea	4.799	very frequent	reported without freq. SIDER
pentamidine isethionate	vaginal infection	0.907	very rare	NA
pentamidine isethionate	respiratory tract infection	1.798	rare	NA
pentamidine isethionate	pancreatitis	0.603	very rare	postmarket OFFSIDES
pentamidine isethionate	tachycardia	1.478	rare	reported without freq. SIDER
pentamidine isethionate	atrial fibrillation	0.840	very rare	NA
pentamidine isethionate	palpitations	1.815	rare	reported without freq. SIDER
pentamidine isethionate	hypersensitivity	2.400	rare	reported without freq. SIDER
pentamidine isethionate	sinus congestion	0.909	very rare	NA
pentamidine isethionate	insomnia	3.401	frequent	reported without freq. SIDER
pentamidine isethionate	myocardial ischaemia	0.443	very rare	NA
pentamidine isethionate	confusional state	0.527	very rare	reported without freq. SIDER
pentamidine isethionate	oedema	2.497	infrequent	NA
pentamidine isethionate	gastrooesophageal reflux disease	1.181	very rare	NA
pentamidine isethionate	renal impairment	0.630	very rare	reported without freq. SIDER
pentamidine isethionate	skin disorder	0.672	very rare	NA
pentamidine isethionate	gastroenteritis	1.927	rare	postmarket OFFSIDES
pentamidine isethionate	myalgia	3.411	frequent	reported without freq. SIDER
pentamidine isethionate	neutropenia	1.252	very rare	reported without freq. SIDER
pentamidine isethionate	abdominal distension	2.206	rare	postmarket OFFSIDES
pentamidine isethionate	pain	3.807	frequent	postmarket OFFSIDES
pentamidine isethionate	urinary retention	0.523	very rare	NA
pentamidine isethionate	alanine aminotransferase increased	1.999	rare	postmarket OFFSIDES
pentamidine isethionate	weight increased	0.805	very rare	NA
pentamidine isethionate	pleural effusion	0.542	very rare	postmarket OFFSIDES
pentamidine isethionate	tinnitus	0.502	very rare	NA
pentamidine isethionate	lethargy	0.782	very rare	reported without freq. SIDER
pentamidine isethionate	diabetes mellitus	1.133	very rare	reported without freq. SIDER
pentamidine isethionate	arthropathy	1.043	very rare	NA
pentamidine isethionate	transaminases increased	0.803	very rare	NA
pentamidine isethionate	sleep disorder	0.998	very rare	NA
pentamidine isethionate	toothache	1.548	rare	NA
pentamidine isethionate	hepatic function abnormal	0.518	very rare	reported without freq. SIDER
pentamidine isethionate	phlebitis	0.826	very rare	reported without freq. SIDER
pentamidine isethionate	haematuria	0.613	very rare	reported without freq. SIDER
pentamidine isethionate	infusion site pain	0.502	very rare	NA
pentamidine isethionate	hepatitis	0.526	very rare	postmarket OFFSIDES
pentamidine isethionate	rales	0.478	very rare	postmarket OFFSIDES
pentamidine isethionate	pancytopenia	0.577	very rare	reported without freq. SIDER
pentamidine isethionate	upper respiratory tract infection	3.526	frequent	NA
pentamidine isethionate	electrocardiogram abnormal	0.533	very rare	NA
pentamidine isethionate	dysgeusia	2.758	infrequent	reported without freq. SIDER
pentamidine isethionate	dysmenorrhoea	1.952	rare	NA
pentamidine isethionate	hypertension	2.936	infrequent	reported without freq. SIDER
pentamidine isethionate	abnormal faeces	0.443	very rare	NA
pentamidine isethionate	musculoskeletal pain	2.380	rare	NA
pentamidine isethionate	vertigo	2.780	infrequent	reported without freq. SIDER
pentamidine isethionate	otitis media	1.326	rare	NA
pentamidine isethionate	influenza	3.092	infrequent	reported without freq. SIDER
pentamidine isethionate	ill-defined disorder	0.616	very rare	NA
pentamidine isethionate	hyperhidrosis	1.922	rare	NA
pentamidine isethionate	nasal discomfort	1.055	very rare	NA
pentamidine isethionate	hyperkalaemia	0.651	very rare	reported without freq. SIDER
pentamidine isethionate	vascular purpura	0.431	very rare	NA
pentamidine isethionate	conjunctivitis	1.258	very rare	reported without freq. SIDER
pentamidine isethionate	vomiting	4.559	very frequent	reported without freq. SIDER
pentamidine isethionate	pulmonary function test decreased	0.463	very rare	NA
pentamidine isethionate	cataract	0.876	very rare	NA
pentamidine isethionate	haemoglobin	0.781	very rare	NA
pentamidine isethionate	injury	2.568	infrequent	NA
pentamidine isethionate	weight decreased	0.976	very rare	NA
pentamidine isethionate	cellulitis	0.456	very rare	NA
pentamidine isethionate	ageusia	0.553	very rare	reported without freq. SIDER
pentamidine isethionate	bronchospasm paradoxical	0.481	very rare	NA
pentamidine isethionate	viral diarrhoea	0.504	very rare	NA
pentamidine isethionate	peritonitis	0.541	very rare	NA
pentamidine isethionate	injection site pain	1.669	rare	NA
pentamidine isethionate	bradycardia	1.640	rare	postmarket OFFSIDES
pentamidine isethionate	urinary tract infection	3.034	infrequent	NA
pentamidine isethionate	atelectasis	0.423	very rare	NA
pentamidine isethionate	abdominal pain upper	2.486	infrequent	NA
pentamidine isethionate	pneumothorax	0.420	very rare	postmarket OFFSIDES
pentamidine isethionate	extrasystoles	0.457	very rare	NA
pentamidine isethionate	vasodilation procedure	0.553	very rare	NA
pentamidine isethionate	pain in extremity	2.758	infrequent	NA
pentamidine isethionate	apnoea	0.556	very rare	NA
pentamidine isethionate	headache	5.167	very frequent	reported without freq. SIDER
pentamidine isethionate	oliguria	0.498	very rare	NA
pentamidine isethionate	anaphylactic shock	0.856	very rare	reported without freq. SIDER
pentamidine isethionate	sinus bradycardia	0.442	very rare	NA
pentamidine isethionate	neuropathy peripheral	1.683	rare	postmarket OFFSIDES
pentamidine isethionate	ear infection	1.027	very rare	postmarket OFFSIDES
pentamidine isethionate	atrial flutter	0.490	very rare	NA
pentamidine isethionate	mucosal inflammation	0.623	very rare	postmarket OFFSIDES
pentamidine isethionate	gastrointestinal disorder	1.879	rare	NA
pentamidine isethionate	hepatic enzyme increased	1.149	very rare	NA
pentamidine isethionate	arrhythmia	0.792	very rare	reported without freq. SIDER
pentamidine isethionate	swelling	1.757	rare	NA
pentamidine isethionate	gastritis	1.767	rare	reported without freq. SIDER
pentamidine isethionate	thrombocytopenia	0.867	very rare	reported without freq. SIDER
pentamidine isethionate	myopathy	0.426	very rare	NA
pentamidine isethionate	hypoaesthesia	1.185	very rare	postmarket OFFSIDES
pentamidine isethionate	asthma	1.559	rare	reported without freq. SIDER
pentamidine isethionate	sepsis	0.721	very rare	reported without freq. SIDER
pentamidine isethionate	abdominal discomfort	2.012	rare	NA
pentamidine isethionate	agitation	0.566	very rare	NA
pentamidine isethionate	eczema	1.294	rare	NA
pentamidine isethionate	migraine	1.741	rare	NA
pentamidine isethionate	lung disorder	0.683	very rare	reported without freq. SIDER
pentamidine isethionate	oropharyngeal pain	1.821	rare	NA
pentamidine isethionate	muscular weakness	0.777	very rare	NA
pentamidine isethionate	supraventricular tachycardia	0.599	very rare	NA
pentamidine isethionate	throat irritation	1.343	rare	NA
pentamidine isethionate	dry mouth	3.015	infrequent	reported without freq. SIDER
pentamidine isethionate	cerebrovascular accident	0.756	very rare	reported without freq. SIDER
pentamidine isethionate	toxic epidermal necrolysis	0.492	very rare	NA
pentamidine isethionate	orthostatic hypotension	0.902	very rare	NA
pentamidine isethionate	procedural pain	0.579	very rare	NA
pentamidine isethionate	atrioventricular block	0.635	very rare	NA
pentamidine isethionate	back pain	3.602	frequent	NA
pentamidine isethionate	gamma-glutamyltransferase increased	0.937	very rare	postmarket OFFSIDES
pentamidine isethionate	rhinorrhoea	1.855	rare	NA
pentamidine isethionate	oropharyngeal discomfort	0.833	very rare	NA
pentamidine isethionate	nervousness	0.803	very rare	reported without freq. SIDER
pentamidine isethionate	muscle spasms	2.887	infrequent	NA
pentamidine isethionate	vision blurred	1.385	rare	reported without freq. SIDER
pentamidine isethionate	nausea	4.895	very frequent	postmarket OFFSIDES
pentamidine isethionate	shock	0.869	very rare	reported without freq. SIDER
pentamidine isethionate	neck pain	0.679	very rare	NA
pentamidine isethionate	respiratory depression	0.470	very rare	NA
pentamidine isethionate	depression	2.650	infrequent	NA
pentamidine isethionate	cardiac failure congestive	0.526	very rare	NA
pentamidine isethionate	influenza like illness	1.840	rare	NA
pentamidine isethionate	tremor	1.283	rare	reported without freq. SIDER
pentamidine isethionate	angina pectoris	1.437	rare	NA
pentamidine isethionate	tension	0.771	very rare	reported without freq. SIDER
pentamidine isethionate	discomfort	1.320	rare	reported without freq. SIDER
pentamidine isethionate	arthralgia	3.535	frequent	reported without freq. SIDER
pentamidine isethionate	bone pain	0.978	very rare	NA
pentamidine isethionate	acute coronary syndrome	0.497	very rare	NA
pentamidine isethionate	hyperglycaemia	1.396	rare	reported without freq. SIDER
pentamidine isethionate	tooth disorder	1.020	very rare	NA
pentamidine isethionate	flushing	1.810	rare	reported without freq. SIDER
pentamidine isethionate	gastrointestinal pain	4.532	very frequent	reported without freq. SIDER
pentamidine isethionate	dysaesthesia	0.469	very rare	postmarket OFFSIDES
pentamidine isethionate	chills	1.765	rare	reported without freq. SIDER
pentamidine isethionate	melaena	0.464	very rare	reported without freq. SIDER
pentamidine isethionate	hypokalaemia	1.268	rare	postmarket OFFSIDES
pentamidine isethionate	anaemia	2.260	rare	postmarket OFFSIDES
pentamidine isethionate	alopecia	1.780	rare	postmarket OFFSIDES
pentamidine isethionate	purpura	0.434	very rare	NA
pentamidine isethionate	stomatitis	1.543	rare	reported without freq. SIDER
pentamidine isethionate	sinus tachycardia	0.478	very rare	NA
pentamidine isethionate	rash maculo-papular	0.533	very rare	NA
pentamidine isethionate	rash	4.101	very frequent	reported without freq. SIDER
pentamidine isethionate	respiratory failure	0.444	very rare	postmarket OFFSIDES
pentamidine isethionate	malaise	0.704	very rare	NA
pentamidine isethionate	post procedural haemorrhage	0.425	very rare	NA
pentamidine isethionate	dyspepsia	4.255	very frequent	reported without freq. SIDER
pentamidine isethionate	abdominal pain	4.534	very frequent	postmarket OFFSIDES
pentamidine isethionate	angioedema	1.229	very rare	reported without freq. SIDER
pentamidine isethionate	retinal disorder	0.487	very rare	NA
pentamidine isethionate	contusion	1.448	rare	NA
pentamidine isethionate	eye pain	0.440	very rare	reported without freq. SIDER
pentamidine isethionate	chest discomfort	0.670	very rare	reported without freq. SIDER
pentamidine isethionate	dysuria	0.429	very rare	NA
pentamidine isethionate	oedema peripheral	3.355	frequent	reported without freq. SIDER
pentamidine isethionate	haemorrhage	0.780	very rare	NA
pentamidine isethionate	infestation	0.732	very rare	NA
pentamidine isethionate	hypotension	2.573	infrequent	reported without freq. SIDER
pentamidine isethionate	eructation	0.767	very rare	NA
pentamidine isethionate	photosensitivity reaction	1.136	very rare	NA
pentamidine isethionate	liver function test abnormal	1.241	very rare	reported without freq. SIDER
pentamidine isethionate	mouth ulceration	0.721	very rare	reported without freq. SIDER
pentamidine isethionate	musculoskeletal discomfort	3.730	frequent	postmarket OFFSIDES
pentamidine isethionate	epistaxis	2.249	rare	NA
pentamidine isethionate	inflammation	0.863	very rare	NA
pentamidine isethionate	tracheobronchitis	0.624	very rare	NA
pentamidine isethionate	aspartate aminotransferase increased	1.380	rare	NA
pentamidine isethionate	productive cough	0.440	very rare	NA
pentamidine isethionate	pruritus	3.482	frequent	reported without freq. SIDER
pentamidine isethionate	seasonal allergy	0.583	very rare	NA
pentamidine isethionate	visual impairment	1.231	very rare	NA
penicillamine	glucose tolerance impaired	0.620	very rare	NA
penicillamine	blood bilirubin increased	1.804	rare	NA
penicillamine	blood lactate dehydrogenase increased	1.378	rare	NA
penicillamine	jaundice	1.822	rare	NA
penicillamine	asthenia	2.469	infrequent	NA
penicillamine	decreased appetite	2.242	rare	reported without freq. SIDER
penicillamine	polycythaemia	0.626	very rare	NA
penicillamine	haemorrhoids	0.481	very rare	NA
penicillamine	vulvovaginal mycotic infection	0.479	very rare	NA
penicillamine	rectal haemorrhage	0.598	very rare	NA
penicillamine	protein total decreased	0.430	very rare	NA
penicillamine	hypomagnesaemia	1.720	rare	NA
penicillamine	ascites	1.258	very rare	NA
penicillamine	neutrophil count decreased	1.225	very rare	NA
penicillamine	hyperkeratosis	1.079	very rare	NA
penicillamine	hypoglycaemia	1.362	rare	reported without freq. SIDER
penicillamine	hyponatraemia	1.884	rare	NA
penicillamine	dry skin	1.304	rare	NA
penicillamine	skin papilloma	0.715	very rare	NA
penicillamine	injection site reaction	1.368	rare	NA
penicillamine	somnolence	1.525	rare	NA
penicillamine	basal cell carcinoma	0.497	very rare	NA
penicillamine	loss of consciousness	0.615	very rare	NA
penicillamine	opportunistic infection	0.794	very rare	NA
penicillamine	paraesthesia	1.605	rare	NA
penicillamine	exostosis	0.467	very rare	NA
penicillamine	thrombotic thrombocytopenic purpura	0.436	very rare	reported without freq. SIDER
penicillamine	constipation	2.287	rare	NA
penicillamine	nephrolithiasis	0.924	very rare	NA
penicillamine	leukoderma	0.526	very rare	NA
penicillamine	bacteraemia	0.472	very rare	NA
penicillamine	feeling abnormal	0.670	very rare	NA
penicillamine	regurgitation	0.489	very rare	NA
penicillamine	anxiety	1.004	very rare	reported without freq. SIDER
penicillamine	pneumonia	0.880	very rare	NA
penicillamine	chest pain	0.853	very rare	NA
penicillamine	hypochloraemia	0.901	very rare	NA
penicillamine	actinic keratosis	0.866	very rare	NA
penicillamine	dermatitis atopic	0.551	very rare	NA
penicillamine	renal failure	1.519	rare	reported without freq. SIDER
penicillamine	nasopharyngitis	0.669	very rare	NA
penicillamine	cerebral haemorrhage	0.467	very rare	NA
penicillamine	cholelithiasis	1.375	rare	NA
penicillamine	rhabdomyolysis	0.424	very rare	NA
penicillamine	blood creatinine increased	2.069	rare	NA
penicillamine	hypophosphataemia	2.043	rare	NA
penicillamine	erythema	1.043	very rare	NA
penicillamine	haemoptysis	0.622	very rare	NA
penicillamine	blood calcium decreased	1.367	rare	NA
penicillamine	herpes zoster	0.785	very rare	NA
penicillamine	leukocytosis	0.959	very rare	reported without freq. SIDER
penicillamine	liver injury	0.421	very rare	NA
penicillamine	clostridium difficile colitis	0.431	very rare	NA
penicillamine	bronchospasm	0.498	very rare	NA
penicillamine	stevens-johnson syndrome	1.153	very rare	NA
penicillamine	syncope	0.630	very rare	NA
penicillamine	flatulence	2.169	rare	NA
penicillamine	lymphoma	0.777	very rare	NA
penicillamine	blood potassium increased	1.216	very rare	NA
penicillamine	urticaria	1.673	rare	reported without freq. SIDER
penicillamine	ecchymosis	0.875	very rare	NA
penicillamine	abnormal dreams	0.996	very rare	NA
penicillamine	aplastic anaemia	0.937	very rare	reported without freq. SIDER
penicillamine	non-cardiac chest pain	0.430	very rare	NA
penicillamine	erythema multiforme	1.104	very rare	NA
penicillamine	herpes simplex	0.859	very rare	NA
penicillamine	gastrointestinal haemorrhage	0.742	very rare	NA
penicillamine	hepatobiliary disease	0.831	very rare	reported without freq. SIDER
penicillamine	pseudomembranous colitis	0.666	very rare	NA
penicillamine	eosinophilia	1.977	rare	reported without freq. SIDER
penicillamine	seborrhoeic keratosis	0.866	very rare	NA
penicillamine	myocardial infarction	0.580	very rare	NA
penicillamine	diarrhoea	2.746	infrequent	reported without freq. SIDER
penicillamine	polydipsia	0.548	very rare	NA
penicillamine	vaginal infection	0.780	very rare	NA
penicillamine	pancreatitis	1.483	rare	reported without freq. SIDER
penicillamine	tachycardia	0.714	very rare	NA
penicillamine	dyspnoea	1.701	rare	NA
penicillamine	hypersensitivity	1.185	very rare	reported without freq. SIDER
penicillamine	adrenal insufficiency	1.072	very rare	NA
penicillamine	non-hodgkin's lymphoma	0.748	very rare	NA
penicillamine	renal tubular necrosis	0.660	very rare	NA
penicillamine	blood glucose decreased	1.191	very rare	NA
penicillamine	insomnia	1.897	rare	NA
penicillamine	drug eruption	0.843	very rare	reported without freq. SIDER
penicillamine	lipase increased	1.885	rare	NA
penicillamine	oedema	1.287	rare	NA
penicillamine	haematocrit decreased	0.768	very rare	NA
penicillamine	gastrooesophageal reflux disease	0.601	very rare	NA
penicillamine	renal impairment	1.288	rare	NA
penicillamine	skin disorder	0.808	very rare	reported without freq. SIDER
penicillamine	cough	1.460	rare	NA
penicillamine	platelet count decreased	2.009	rare	NA
penicillamine	peripheral sensory neuropathy	0.440	very rare	NA
penicillamine	myalgia	1.269	rare	NA
penicillamine	blood uric acid increased	1.943	rare	NA
penicillamine	neutropenia	2.151	rare	NA
penicillamine	abdominal distension	1.845	rare	NA
penicillamine	pain	1.890	rare	NA
penicillamine	alanine aminotransferase increased	2.720	infrequent	NA
penicillamine	pleural effusion	1.100	very rare	NA
penicillamine	gout	0.616	very rare	NA
penicillamine	diabetes mellitus	1.465	rare	NA
penicillamine	blood cholesterol increased	0.567	very rare	NA
penicillamine	transaminases increased	1.976	rare	NA
penicillamine	hepatotoxicity	0.574	very rare	NA
penicillamine	hyperlipidaemia	1.469	rare	NA
penicillamine	sleep disorder	0.746	very rare	NA
penicillamine	agranulocytosis	0.947	very rare	reported without freq. SIDER
penicillamine	lactic acidosis	0.429	very rare	NA
penicillamine	increased appetite	0.496	very rare	NA
penicillamine	respiratory distress	0.482	very rare	NA
penicillamine	menstruation irregular	0.607	very rare	NA
penicillamine	impaired healing	0.755	very rare	NA
penicillamine	dehydration	1.177	very rare	NA
penicillamine	dermatitis acneiform	1.261	rare	NA
penicillamine	dermatitis bullous	0.561	very rare	NA
penicillamine	phlebitis	0.925	very rare	NA
penicillamine	haematuria	1.316	rare	reported without freq. SIDER
penicillamine	glossodynia	1.227	very rare	NA
penicillamine	albuminuria	0.713	very rare	NA
penicillamine	hepatitis	1.392	rare	NA
penicillamine	pancytopenia	0.984	very rare	reported without freq. SIDER
penicillamine	metabolic acidosis	0.517	very rare	NA
penicillamine	upper respiratory tract infection	0.524	very rare	NA
penicillamine	blood alkaline phosphatase increased	1.957	rare	reported without freq. SIDER
penicillamine	paraesthesia oral	0.668	very rare	NA
penicillamine	dysgeusia	2.360	rare	reported without freq. SIDER
penicillamine	hypertension	1.219	very rare	NA
penicillamine	musculoskeletal pain	0.459	very rare	NA
penicillamine	vertigo	1.211	very rare	NA
penicillamine	blood glucose increased	1.483	rare	NA
penicillamine	ill-defined disorder	0.566	very rare	NA
penicillamine	hyperhidrosis	1.085	very rare	NA
penicillamine	hyperkalaemia	1.642	rare	NA
penicillamine	neoplasm malignant	0.850	very rare	NA
penicillamine	vomiting	2.648	infrequent	reported without freq. SIDER
penicillamine	blood triglycerides increased	2.275	rare	NA
penicillamine	prurigo	0.512	very rare	NA
penicillamine	oesophagitis	0.429	very rare	NA
penicillamine	amylase increased	2.121	rare	NA
penicillamine	haemoglobin	0.711	very rare	reported without freq. SIDER
penicillamine	weight decreased	1.735	rare	NA
penicillamine	blood phosphorus decreased	1.142	very rare	NA
penicillamine	ageusia	0.649	very rare	reported without freq. SIDER
penicillamine	hypoproteinaemia	0.919	very rare	NA
penicillamine	injection site pain	1.024	very rare	NA
penicillamine	bradycardia	1.169	very rare	NA
penicillamine	hypoalbuminaemia	1.710	rare	NA
penicillamine	hypochromic anaemia	0.609	very rare	NA
penicillamine	nephritis	0.611	very rare	NA
penicillamine	urinary tract infection	0.459	very rare	NA
penicillamine	cholestasis	0.562	very rare	reported without freq. SIDER
penicillamine	abdominal pain upper	1.430	rare	reported without freq. SIDER
penicillamine	pain in extremity	0.719	very rare	NA
penicillamine	pyelonephritis	0.516	very rare	NA
penicillamine	febrile neutropenia	1.011	very rare	NA
penicillamine	gastric ulcer	0.511	very rare	NA
penicillamine	headache	2.457	infrequent	NA
penicillamine	fasting	0.930	very rare	NA
penicillamine	anaphylactic shock	1.193	very rare	NA
penicillamine	sinus bradycardia	0.856	very rare	NA
penicillamine	neuropathy peripheral	1.513	rare	reported without freq. SIDER
penicillamine	mucosal inflammation	1.389	rare	NA
penicillamine	nephropathy toxic	0.609	very rare	NA
penicillamine	gastrointestinal disorder	1.034	very rare	NA
penicillamine	hepatic enzyme increased	1.285	rare	NA
penicillamine	gastritis	1.078	very rare	NA
penicillamine	body temperature increased	2.063	rare	reported without freq. SIDER
penicillamine	dizziness	2.326	rare	NA
penicillamine	uveitis	0.519	very rare	NA
penicillamine	hyperphosphataemia	0.885	very rare	NA
penicillamine	sepsis	1.006	very rare	NA
penicillamine	blood urine present	0.722	very rare	NA
penicillamine	amnesia	0.471	very rare	NA
penicillamine	lymphopenia	1.990	rare	NA
penicillamine	abdominal discomfort	1.117	very rare	NA
penicillamine	glycosuria	1.439	rare	NA
penicillamine	periorbital oedema	0.425	very rare	NA
penicillamine	eczema	0.916	very rare	NA
penicillamine	oropharyngeal pain	0.522	very rare	NA
penicillamine	hepatic failure	0.844	very rare	reported without freq. SIDER
penicillamine	tubulointerstitial nephritis	0.915	very rare	NA
penicillamine	fluid overload	1.067	very rare	NA
penicillamine	hypermagnesaemia	0.851	very rare	NA
penicillamine	hair colour changes	0.687	very rare	NA
penicillamine	prothrombin level increased	0.762	very rare	NA
penicillamine	dry mouth	1.545	rare	NA
penicillamine	toxic epidermal necrolysis	1.054	very rare	reported without freq. SIDER
penicillamine	lipodystrophy acquired	0.877	very rare	NA
penicillamine	back pain	1.146	very rare	NA
penicillamine	gamma-glutamyltransferase increased	1.726	rare	NA
penicillamine	rhinorrhoea	0.458	very rare	NA
penicillamine	dysphonia	0.680	very rare	NA
penicillamine	hypothyroidism	1.393	rare	NA
penicillamine	hypertriglyceridaemia	2.135	rare	NA
penicillamine	muscle spasms	1.291	rare	NA
penicillamine	vision blurred	0.821	very rare	NA
penicillamine	nausea	2.793	infrequent	reported without freq. SIDER
penicillamine	shock	0.648	very rare	NA
penicillamine	dermatitis exfoliative	0.799	very rare	reported without freq. SIDER
penicillamine	depression	1.222	very rare	NA
penicillamine	cardiac failure congestive	0.674	very rare	NA
penicillamine	influenza like illness	0.813	very rare	NA
penicillamine	tremor	0.765	very rare	NA
penicillamine	infection	1.281	rare	NA
penicillamine	haemoglobin decreased	1.954	rare	NA
penicillamine	azotaemia	1.073	very rare	NA
penicillamine	nephrotic syndrome	0.623	very rare	reported without freq. SIDER
penicillamine	discomfort	0.743	very rare	NA
penicillamine	thrombophlebitis	1.084	very rare	reported without freq. SIDER
penicillamine	fatigue	2.403	rare	NA
penicillamine	arthralgia	1.249	very rare	reported without freq. SIDER
penicillamine	pericardial effusion	0.808	very rare	NA
penicillamine	bone pain	0.715	very rare	NA
penicillamine	generalised oedema	0.699	very rare	NA
penicillamine	acute coronary syndrome	0.601	very rare	NA
penicillamine	hyperglycaemia	2.220	rare	NA
penicillamine	lymphocyte count decreased	1.393	rare	NA
penicillamine	flushing	0.627	very rare	NA
penicillamine	gastrointestinal pain	2.477	infrequent	NA
penicillamine	blood potassium decreased	1.715	rare	NA
penicillamine	interstitial lung disease	0.864	very rare	reported without freq. SIDER
penicillamine	chills	1.333	rare	NA
penicillamine	hypokalaemia	2.146	rare	NA
penicillamine	malignant melanoma	0.722	very rare	NA
penicillamine	anaemia	2.138	rare	reported without freq. SIDER
penicillamine	alopecia	2.162	rare	reported without freq. SIDER
penicillamine	hypercholesterolaemia	1.619	rare	NA
penicillamine	stomatitis	1.638	rare	reported without freq. SIDER
penicillamine	white blood cell count decreased	1.852	rare	NA
penicillamine	hyperthyroidism	0.438	very rare	NA
penicillamine	rash maculo-papular	0.915	very rare	NA
penicillamine	cholecystitis	0.963	very rare	NA
penicillamine	thrombocytosis	1.413	rare	reported without freq. SIDER
penicillamine	hyperuricaemia	1.864	rare	NA
penicillamine	malaise	0.552	very rare	NA
penicillamine	dyspepsia	2.147	rare	NA
penicillamine	hypercalcaemia	1.350	rare	NA
penicillamine	gastrointestinal perforation	0.664	very rare	NA
penicillamine	abdominal pain	2.484	infrequent	NA
penicillamine	angioedema	1.206	very rare	NA
penicillamine	oedema peripheral	1.396	rare	NA
penicillamine	haemorrhage	0.720	very rare	reported without freq. SIDER
penicillamine	erythema nodosum	0.421	very rare	NA
penicillamine	pruritus generalised	0.451	very rare	reported without freq. SIDER
penicillamine	hypotension	1.739	rare	NA
penicillamine	eructation	0.659	very rare	NA
penicillamine	photosensitivity reaction	0.970	very rare	NA
penicillamine	liver function test abnormal	1.750	rare	NA
penicillamine	infarction	0.722	very rare	NA
penicillamine	lymphoedema	0.600	very rare	NA
penicillamine	blood urea increased	1.717	rare	NA
penicillamine	fluid retention	0.777	very rare	NA
penicillamine	dyspnoea exertional	0.480	very rare	NA
penicillamine	mouth ulceration	0.451	very rare	reported without freq. SIDER
penicillamine	erectile dysfunction	0.546	very rare	NA
penicillamine	hyperbilirubinaemia	1.757	rare	NA
penicillamine	musculoskeletal discomfort	1.359	rare	reported without freq. SIDER
penicillamine	electrocardiogram qt prolonged	1.073	very rare	NA
penicillamine	blood albumin decreased	1.210	very rare	NA
penicillamine	gynaecomastia	0.513	very rare	NA
penicillamine	inflammation	0.586	very rare	NA
penicillamine	aspartate aminotransferase increased	2.569	infrequent	NA
penicillamine	skin lesion	0.737	very rare	NA
penicillamine	osteonecrosis	0.483	very rare	NA
penicillamine	pruritus	2.387	rare	NA
penicillamine	vasculitis	0.920	very rare	reported without freq. SIDER
penicillamine	thyroid disorder	0.546	very rare	NA
penicillamine	hypocalcaemia	1.966	rare	NA
penicillamine	night sweats	1.152	very rare	NA
penicillamine	hypernatraemia	1.416	rare	NA
penicillamine	visual impairment	0.611	very rare	NA
penicillamine	ischaemia	0.445	very rare	NA
lamivudine	functional gastrointestinal disorder	0.567	very rare	NA
lamivudine	aggression	1.495	rare	postmarket OFFSIDES
lamivudine	strangury	1.090	very rare	NA
lamivudine	disorientation	0.665	very rare	NA
lamivudine	blood bilirubin increased	1.796	rare	postmarket OFFSIDES
lamivudine	blood lactate dehydrogenase increased	0.765	very rare	postmarket OFFSIDES
lamivudine	panophthalmitis	0.532	very rare	NA
lamivudine	wound secretion	1.810	rare	NA
lamivudine	eye disorder	3.450	frequent	NA
lamivudine	candida infection	4.193	very frequent	postmarket OFFSIDES
lamivudine	jaundice	1.041	very rare	reported without freq. SIDER
lamivudine	miosis	0.965	very rare	NA
lamivudine	neurotoxicity	2.152	rare	NA
lamivudine	decreased appetite	4.507	very frequent	NA
lamivudine	hypokinesia	0.489	very rare	NA
lamivudine	sinus headache	2.265	rare	NA
lamivudine	haemorrhoids	1.522	rare	NA
lamivudine	eye discharge	1.551	rare	NA
lamivudine	gait disturbance	1.295	rare	NA
lamivudine	tongue ulceration	1.636	rare	NA
lamivudine	vulvovaginal mycotic infection	1.224	very rare	NA
lamivudine	rectal haemorrhage	0.481	very rare	reported without freq. SIDER
lamivudine	protein total decreased	1.388	rare	NA
lamivudine	pulmonary oedema	1.401	rare	NA
lamivudine	tonsillitis	1.206	very rare	NA
lamivudine	leukopenia	3.177	infrequent	reported without freq. SIDER
lamivudine	skin cancer	0.545	very rare	NA
lamivudine	hypomagnesaemia	1.117	very rare	NA
lamivudine	rhinitis allergic	1.999	rare	NA
lamivudine	ascites	1.429	rare	postmarket OFFSIDES
lamivudine	abdominal pain lower	1.729	rare	NA
lamivudine	rheumatoid arthritis	0.500	very rare	NA
lamivudine	anorectal disorder	1.142	very rare	NA
lamivudine	arthritis	1.373	rare	NA
lamivudine	neutrophil count decreased	0.513	very rare	postmarket OFFSIDES
lamivudine	hyperkeratosis	0.645	very rare	NA
lamivudine	hypoglycaemia	2.538	infrequent	reported without freq. SIDER
lamivudine	nodule	2.068	rare	NA
lamivudine	skin hyperpigmentation	2.945	infrequent	NA
lamivudine	hyponatraemia	1.770	rare	NA
lamivudine	peripheral coldness	0.725	very rare	NA
lamivudine	dry skin	3.587	frequent	NA
lamivudine	skin papilloma	1.527	rare	NA
lamivudine	injection site reaction	4.382	very frequent	NA
lamivudine	somnolence	2.710	infrequent	reported without freq. SIDER
lamivudine	depressed level of consciousness	1.741	rare	NA
lamivudine	basal cell carcinoma	1.038	very rare	NA
lamivudine	disseminated intravascular coagulation	1.647	rare	NA
lamivudine	hypoxia	1.758	rare	reported without freq. SIDER
lamivudine	loss of consciousness	0.524	very rare	reported without freq. SIDER
lamivudine	opportunistic infection	1.119	very rare	reported without freq. SIDER
lamivudine	nasal congestion	4.061	very frequent	NA
lamivudine	thrombotic thrombocytopenic purpura	0.590	very rare	NA
lamivudine	constipation	4.184	very frequent	reported without freq. SIDER
lamivudine	burning sensation	2.629	infrequent	NA
lamivudine	nephrolithiasis	0.511	very rare	NA
lamivudine	leukoderma	1.221	very rare	NA
lamivudine	bacteraemia	2.372	rare	NA
lamivudine	pain of skin	2.420	rare	NA
lamivudine	osteoarthritis	1.943	rare	NA
lamivudine	regurgitation	1.450	rare	NA
lamivudine	prothrombin level decreased	0.476	very rare	NA
lamivudine	genital candidiasis	0.755	very rare	NA
lamivudine	peptic ulcer	0.477	very rare	NA
lamivudine	cardiovascular disorder	0.429	very rare	NA
lamivudine	tracheitis	0.554	very rare	NA
lamivudine	dyskinesia	0.984	very rare	NA
lamivudine	pharyngitis	4.467	very frequent	NA
lamivudine	cheilitis	2.236	rare	NA
lamivudine	cardiac arrest	1.010	very rare	NA
lamivudine	ejaculation failure	0.614	very rare	NA
lamivudine	colitis	1.670	rare	NA
lamivudine	anxiety	3.509	frequent	reported without freq. SIDER
lamivudine	pneumonia	3.838	frequent	NA
lamivudine	hallucination	1.962	rare	NA
lamivudine	myositis	0.836	very rare	NA
lamivudine	varicose vein	0.422	very rare	NA
lamivudine	pleuritic pain	0.693	very rare	NA
lamivudine	injection site swelling	2.429	rare	NA
lamivudine	body temperature decreased	1.228	very rare	NA
lamivudine	hyperaesthesia	2.315	rare	reported without freq. SIDER
lamivudine	application site irritation	2.131	rare	NA
lamivudine	coordination abnormal	0.774	very rare	NA
lamivudine	irritable bowel syndrome	0.567	very rare	NA
lamivudine	skin atrophy	0.715	very rare	NA
lamivudine	change of bowel habit	0.504	very rare	NA
lamivudine	disturbance in attention	1.103	very rare	NA
lamivudine	ulcer	2.062	rare	NA
lamivudine	restless legs syndrome	0.735	very rare	NA
lamivudine	dry eye	2.545	infrequent	NA
lamivudine	haematemesis	1.057	very rare	NA
lamivudine	endophthalmitis	1.500	rare	NA
lamivudine	chest pain	3.574	frequent	reported without freq. SIDER
lamivudine	sputum increased	0.782	very rare	NA
lamivudine	fungal infection	2.937	infrequent	NA
lamivudine	actinic keratosis	0.725	very rare	NA
lamivudine	dermatitis atopic	1.313	rare	NA
lamivudine	encephalopathy	1.243	very rare	postmarket OFFSIDES
lamivudine	lung infection	0.880	very rare	NA
lamivudine	asthenopia	1.083	very rare	NA
lamivudine	renal failure	1.521	rare	reported without freq. SIDER
lamivudine	foetor hepaticus	2.063	rare	NA
lamivudine	cerebral haemorrhage	1.574	rare	postmarket OFFSIDES
lamivudine	furuncle	0.797	very rare	NA
lamivudine	tension headache	1.669	rare	NA
lamivudine	laryngitis	0.594	very rare	NA
lamivudine	rhabdomyolysis	0.674	very rare	reported without freq. SIDER
lamivudine	blood creatinine increased	1.553	rare	NA
lamivudine	hypophosphataemia	1.038	very rare	postmarket OFFSIDES
lamivudine	urine analysis abnormal	0.982	very rare	postmarket OFFSIDES
lamivudine	neoplasm	1.176	very rare	NA
lamivudine	balance disorder	0.731	very rare	NA
lamivudine	erythema	4.692	very frequent	reported without freq. SIDER
lamivudine	haemoptysis	1.756	rare	NA
lamivudine	tumour lysis syndrome	1.844	rare	NA
lamivudine	blood calcium decreased	0.462	very rare	NA
lamivudine	herpes zoster	2.128	rare	NA
lamivudine	glossitis	0.442	very rare	NA
lamivudine	lower respiratory tract infection	0.687	very rare	NA
lamivudine	leukocytosis	1.159	very rare	NA
lamivudine	premenstrual syndrome	1.127	very rare	NA
lamivudine	abscess	1.759	rare	NA
lamivudine	induration	3.148	infrequent	NA
lamivudine	ejaculation disorder	0.999	very rare	NA
lamivudine	connective tissue disorder	3.698	frequent	reported without freq. SIDER
lamivudine	hot flush	2.107	rare	NA
lamivudine	application site paraesthesia	1.431	rare	NA
lamivudine	parosmia	1.105	very rare	NA
lamivudine	onychomycosis	0.813	very rare	NA
lamivudine	liver injury	0.596	very rare	NA
lamivudine	crohn's disease	0.540	very rare	NA
lamivudine	urinary incontinence	0.989	very rare	NA
lamivudine	clostridium difficile colitis	0.837	very rare	NA
lamivudine	bronchospasm	1.845	rare	NA
lamivudine	stevens-johnson syndrome	0.431	very rare	reported without freq. SIDER
lamivudine	syncope	0.510	very rare	reported without freq. SIDER
lamivudine	international normalised ratio increased	1.415	rare	NA
lamivudine	seborrhoeic dermatitis	1.257	very rare	NA
lamivudine	pollakiuria	2.081	rare	reported without freq. SIDER
lamivudine	colitis ischaemic	0.895	very rare	NA
lamivudine	rosacea	1.938	rare	NA
lamivudine	diplopia	1.643	rare	NA
lamivudine	malnutrition	4.032	very frequent	reported without freq. SIDER
lamivudine	rhinitis	4.109	very frequent	reported without freq. SIDER
lamivudine	incontinence	0.862	very rare	NA
lamivudine	hepatocellular injury	2.211	rare	NA
lamivudine	musculoskeletal stiffness	1.841	rare	NA
lamivudine	cardiomyopathy	0.596	very rare	reported without freq. SIDER
lamivudine	scab	2.251	rare	postmarket OFFSIDES
lamivudine	cystitis haemorrhagic	1.018	very rare	NA
lamivudine	loss of libido	0.617	very rare	NA
lamivudine	urticaria	3.319	frequent	postmarket SIDER
lamivudine	hypotonia	0.590	very rare	NA
lamivudine	cardiac failure	0.549	very rare	NA
lamivudine	sneezing	1.608	rare	NA
lamivudine	ecchymosis	2.400	rare	NA
lamivudine	feeling hot	2.120	rare	NA
lamivudine	renal pain	0.676	very rare	NA
lamivudine	abnormal dreams	1.108	very rare	NA
lamivudine	blindness	0.786	very rare	NA
lamivudine	endocrine disorder	1.470	rare	NA
lamivudine	prostate cancer	0.976	very rare	NA
lamivudine	neuritis	1.862	rare	NA
lamivudine	liver disorder	2.226	rare	NA
lamivudine	infusion site reaction	0.791	very rare	NA
lamivudine	polyuria	0.717	very rare	reported without freq. SIDER
lamivudine	extravasation	1.010	very rare	NA
lamivudine	cyanosis	0.904	very rare	NA
lamivudine	herpes virus infection	1.114	very rare	NA
lamivudine	non-cardiac chest pain	1.630	rare	NA
lamivudine	excoriation	2.878	infrequent	NA
lamivudine	erythema multiforme	0.940	very rare	postmarket OFFSIDES
lamivudine	laryngeal pain	4.180	very frequent	NA
lamivudine	hepatic steatosis	1.139	very rare	postmarket SIDER
lamivudine	nephropathy	0.822	very rare	NA
lamivudine	corneal opacity	0.841	very rare	NA
lamivudine	odynophagia	1.389	rare	NA
lamivudine	herpes simplex	3.211	infrequent	NA
lamivudine	gastrointestinal haemorrhage	2.618	infrequent	NA
lamivudine	breath odour	0.579	very rare	NA
lamivudine	hepatobiliary disease	2.592	infrequent	reported without freq. SIDER
lamivudine	psychotic disorder	1.082	very rare	NA
lamivudine	eosinophilia	0.924	very rare	NA
lamivudine	menstrual disorder	1.165	very rare	NA
lamivudine	seborrhoeic keratosis	0.725	very rare	NA
lamivudine	rash pustular	1.707	rare	NA
lamivudine	acidosis	0.967	very rare	postmarket OFFSIDES
lamivudine	polydipsia	0.601	very rare	NA
lamivudine	vaginal infection	1.115	very rare	NA
lamivudine	cyst	1.358	rare	NA
lamivudine	status epilepticus	0.534	very rare	NA
lamivudine	intermittent claudication	0.893	very rare	NA
lamivudine	tachycardia	1.925	rare	NA
lamivudine	keratitis	2.289	rare	NA
lamivudine	local swelling	1.393	rare	NA
lamivudine	skin exfoliation	3.622	frequent	NA
lamivudine	mydriasis	1.042	very rare	NA
lamivudine	atrial fibrillation	1.246	very rare	NA
lamivudine	immune system disorder	2.014	rare	reported without freq. SIDER
lamivudine	palpitations	2.158	rare	NA
lamivudine	dyspnoea	3.834	frequent	reported without freq. SIDER
lamivudine	nystagmus	0.997	very rare	NA
lamivudine	hypersensitivity	3.949	very frequent	postmarket SIDER
lamivudine	menorrhagia	0.671	very rare	NA
lamivudine	skin infection	2.620	infrequent	reported without freq. SIDER
lamivudine	sinus congestion	3.000	infrequent	NA
lamivudine	lacrimal disorder	1.025	very rare	NA
lamivudine	renal tubular necrosis	0.963	very rare	NA
lamivudine	yawning	0.459	very rare	NA
lamivudine	application site rash	2.095	rare	NA
lamivudine	oral pain	2.270	rare	NA
lamivudine	photophobia	2.120	rare	reported without freq. SIDER
lamivudine	subdural haematoma	0.632	very rare	NA
lamivudine	myocardial ischaemia	1.383	rare	NA
lamivudine	confusional state	3.049	infrequent	reported without freq. SIDER
lamivudine	dysphoria	1.083	very rare	NA
lamivudine	hiccups	1.820	rare	NA
lamivudine	breast disorder	2.847	infrequent	NA
lamivudine	metrorrhagia	0.862	very rare	NA
lamivudine	oedema	3.378	frequent	reported without freq. SIDER
lamivudine	haematocrit decreased	0.960	very rare	NA
lamivudine	gastrooesophageal reflux disease	3.512	frequent	NA
lamivudine	anaphylactoid reaction	0.507	very rare	NA
lamivudine	renal impairment	1.410	rare	postmarket OFFSIDES
lamivudine	thirst	1.340	rare	reported without freq. SIDER
lamivudine	injection site haemorrhage	2.395	rare	NA
lamivudine	skin disorder	4.145	very frequent	reported without freq. SIDER
lamivudine	platelet count decreased	0.527	very rare	NA
lamivudine	benign neoplasm of skin	0.606	very rare	NA
lamivudine	peripheral sensory neuropathy	2.512	infrequent	NA
lamivudine	gastroenteritis	2.375	rare	postmarket OFFSIDES
lamivudine	rash macular	1.836	rare	NA
lamivudine	skin discolouration	1.806	rare	NA
lamivudine	injection site erythema	2.990	infrequent	NA
lamivudine	conjunctival haemorrhage	2.014	rare	NA
lamivudine	gingivitis	1.275	rare	NA
lamivudine	anger	0.866	very rare	postmarket OFFSIDES
lamivudine	ejaculation delayed	0.666	very rare	NA
lamivudine	viral upper respiratory tract infection	1.785	rare	NA
lamivudine	pain	4.687	very frequent	NA
lamivudine	musculoskeletal chest pain	2.256	rare	NA
lamivudine	urinary retention	1.693	rare	NA
lamivudine	alanine aminotransferase increased	2.858	infrequent	postmarket OFFSIDES
lamivudine	parkinsonism	0.514	very rare	NA
lamivudine	weight increased	2.627	infrequent	NA
lamivudine	pleural effusion	1.881	rare	NA
lamivudine	mediastinal disorder	4.465	very frequent	reported without freq. SIDER
lamivudine	haemolytic anaemia	1.260	very rare	NA
lamivudine	intracranial pressure increased	1.222	very rare	NA
lamivudine	respiratory tract congestion	1.289	rare	NA
lamivudine	tinnitus	2.155	rare	NA
lamivudine	rectal tenesmus	0.660	very rare	NA
lamivudine	lethargy	2.752	infrequent	NA
lamivudine	diabetes mellitus	1.158	very rare	NA
lamivudine	impetigo	1.425	rare	NA
lamivudine	instillation site pain	2.112	rare	NA
lamivudine	arthropathy	1.118	very rare	NA
lamivudine	hyperaemia	2.162	rare	NA
lamivudine	pain in jaw	2.199	rare	NA
lamivudine	coma	0.471	very rare	NA
lamivudine	mental disability	0.851	very rare	NA
lamivudine	joint swelling	1.481	rare	NA
lamivudine	lacrimation increased	3.060	infrequent	NA
lamivudine	application site burn	2.314	rare	NA
lamivudine	transaminases increased	0.708	very rare	postmarket OFFSIDES
lamivudine	blepharospasm	0.575	very rare	NA
lamivudine	pharyngitis streptococcal	2.164	rare	NA
lamivudine	hepatotoxicity	1.808	rare	postmarket OFFSIDES
lamivudine	ligament sprain	1.120	very rare	NA
lamivudine	haemolytic uraemic syndrome	0.687	very rare	NA
lamivudine	blood disorder	1.281	rare	postmarket OFFSIDES
lamivudine	agranulocytosis	2.263	rare	reported without freq. SIDER
lamivudine	hyperkinesia	0.500	very rare	NA
lamivudine	enteritis	0.543	very rare	NA
lamivudine	pericarditis	0.972	very rare	postmarket OFFSIDES
lamivudine	increased appetite	0.813	very rare	NA
lamivudine	muscle tightness	1.012	very rare	NA
lamivudine	toothache	3.013	infrequent	NA
lamivudine	ear pain	1.922	rare	NA
lamivudine	respiratory distress	2.199	rare	NA
lamivudine	laceration	1.413	rare	NA
lamivudine	hepatic function abnormal	2.682	infrequent	postmarket OFFSIDES
lamivudine	ocular discomfort	1.530	rare	NA
lamivudine	menstruation irregular	0.503	very rare	NA
lamivudine	impaired healing	1.253	very rare	NA
lamivudine	ototoxicity	1.725	rare	NA
lamivudine	eye oedema	1.334	rare	NA
lamivudine	dehydration	2.784	infrequent	reported without freq. SIDER
lamivudine	sexual dysfunction	0.500	very rare	NA
lamivudine	dermatitis bullous	2.112	rare	NA
lamivudine	rhonchi	0.760	very rare	NA
lamivudine	phlebitis	3.239	infrequent	reported without freq. SIDER
lamivudine	cold sweat	1.035	very rare	NA
lamivudine	injection site induration	1.776	rare	NA
lamivudine	haematuria	2.587	infrequent	NA
lamivudine	application site pain	2.662	infrequent	NA
lamivudine	glossodynia	0.668	very rare	NA
lamivudine	neuralgia	0.908	very rare	NA
lamivudine	cachexia	0.812	very rare	NA
lamivudine	oesophageal stenosis	1.007	very rare	NA
lamivudine	hepatitis	1.036	very rare	postmarket SIDER
lamivudine	rales	1.975	rare	NA
lamivudine	pancytopenia	2.646	infrequent	reported without freq. SIDER
lamivudine	metabolic acidosis	1.468	rare	postmarket OFFSIDES
lamivudine	hypothermia	1.228	very rare	NA
lamivudine	upper respiratory tract infection	4.907	very frequent	NA
lamivudine	laboratory test abnormal	0.536	very rare	NA
lamivudine	haemorrhage intracranial	1.812	rare	NA
lamivudine	retching	0.605	very rare	NA
lamivudine	breast cancer	0.696	very rare	NA
lamivudine	blood alkaline phosphatase increased	1.023	very rare	postmarket OFFSIDES
lamivudine	testicular pain	0.730	very rare	NA
lamivudine	oesophageal ulcer	0.838	very rare	NA
lamivudine	dysgeusia	3.220	infrequent	reported without freq. SIDER
lamivudine	aneurysm	0.551	very rare	NA
lamivudine	dysmenorrhoea	2.658	infrequent	NA
lamivudine	pneumonia aspiration	0.463	very rare	NA
lamivudine	hypertension	3.396	frequent	NA
lamivudine	meningitis	0.882	very rare	NA
lamivudine	vertigo	3.072	infrequent	reported without freq. SIDER
lamivudine	blood glucose increased	1.482	rare	NA
lamivudine	otitis media	2.215	rare	NA
lamivudine	urinary tract disorder	3.304	frequent	NA
lamivudine	swelling face	1.232	very rare	NA
lamivudine	influenza	2.951	infrequent	reported without freq. SIDER
lamivudine	embolism	1.978	rare	NA
lamivudine	osteoporosis	0.742	very rare	postmarket OFFSIDES
lamivudine	pulmonary embolism	2.045	rare	NA
lamivudine	nasal discomfort	2.476	infrequent	NA
lamivudine	telangiectasia	1.458	rare	NA
lamivudine	injection site pruritus	2.027	rare	NA
lamivudine	lung infiltration	1.522	rare	NA
lamivudine	vascular purpura	1.483	rare	NA
lamivudine	conjunctivitis	4.360	very frequent	NA
lamivudine	neoplasm malignant	1.445	rare	NA
lamivudine	prurigo	1.364	rare	NA
lamivudine	pulmonary function test decreased	0.825	very rare	NA
lamivudine	inappropriate antidiuretic hormone secretion	0.666	very rare	NA
lamivudine	stupor	0.868	very rare	NA
lamivudine	ovarian disorder	0.598	very rare	NA
lamivudine	oesophagitis	1.120	very rare	NA
lamivudine	cataract	1.848	rare	NA
lamivudine	haemoglobin	3.607	frequent	NA
lamivudine	injury	3.038	infrequent	reported without freq. SIDER
lamivudine	weight decreased	3.051	infrequent	NA
lamivudine	blood phosphorus decreased	0.708	very rare	postmarket OFFSIDES
lamivudine	cellulitis	2.862	infrequent	NA
lamivudine	embolism venous	0.790	very rare	NA
lamivudine	ocular hyperaemia	2.423	rare	NA
lamivudine	increased bronchial secretion	0.782	very rare	NA
lamivudine	mental disorder	4.387	very frequent	NA
lamivudine	ageusia	0.927	very rare	NA
lamivudine	neutropenic sepsis	1.584	rare	NA
lamivudine	eye swelling	0.730	very rare	NA
lamivudine	hypoproteinaemia	1.041	very rare	NA
lamivudine	application site reaction	3.036	infrequent	NA
lamivudine	joint stiffness	1.522	rare	NA
lamivudine	sensory disturbance	1.981	rare	postmarket OFFSIDES
lamivudine	viral diarrhoea	2.824	infrequent	NA
lamivudine	dry throat	2.011	rare	NA
lamivudine	skin ulcer	1.652	rare	NA
lamivudine	injection site pain	3.460	frequent	NA
lamivudine	bradycardia	1.089	very rare	postmarket OFFSIDES
lamivudine	flank pain	1.897	rare	NA
lamivudine	erythema of eyelid	1.416	rare	NA
lamivudine	hypoalbuminaemia	0.889	very rare	postmarket OFFSIDES
lamivudine	urinary tract infection	4.261	very frequent	NA
lamivudine	atelectasis	1.201	very rare	NA
lamivudine	penis disorder	0.862	very rare	NA
lamivudine	aphasia	0.476	very rare	NA
lamivudine	oculogyric crisis	0.425	very rare	NA
lamivudine	application site dryness	1.874	rare	NA
lamivudine	plasmacytoma	1.986	rare	NA
lamivudine	pneumothorax	1.208	very rare	NA
lamivudine	oral candidiasis	3.554	frequent	NA
lamivudine	blister	1.987	rare	NA
lamivudine	plasma cell myeloma	1.986	rare	NA
lamivudine	osteomyelitis	1.105	very rare	NA
lamivudine	pain in extremity	4.044	very frequent	NA
lamivudine	febrile neutropenia	2.734	infrequent	postmarket OFFSIDES
lamivudine	gastric ulcer	0.768	very rare	postmarket OFFSIDES
lamivudine	tooth abscess	0.877	very rare	NA
lamivudine	anaphylactic shock	1.968	rare	postmarket SIDER
lamivudine	rash erythematous	2.875	infrequent	NA
lamivudine	ear infection	2.447	infrequent	NA
lamivudine	mucosal inflammation	2.718	infrequent	NA
lamivudine	sensation of foreign body	1.965	rare	NA
lamivudine	nephropathy toxic	1.805	rare	NA
lamivudine	ileus	1.825	rare	NA
lamivudine	gastrointestinal disorder	4.583	very frequent	postmarket OFFSIDES
lamivudine	hepatic enzyme increased	2.100	rare	NA
lamivudine	arrhythmia	1.492	rare	postmarket OFFSIDES
lamivudine	angiopathy	3.994	very frequent	NA
lamivudine	sluggishness	0.889	very rare	NA
lamivudine	swelling	4.243	very frequent	NA
lamivudine	upper-airway cough syndrome	1.940	rare	NA
lamivudine	dermatitis contact	2.040	rare	NA
lamivudine	gastritis	2.047	rare	NA
lamivudine	paranoia	0.484	very rare	postmarket OFFSIDES
lamivudine	speech disorder	0.921	very rare	NA
lamivudine	vulvovaginal pruritus	0.802	very rare	NA
lamivudine	motion sickness	0.769	very rare	NA
lamivudine	uveitis	0.503	very rare	NA
lamivudine	breast discharge	0.424	very rare	NA
lamivudine	hypoaesthesia	3.016	infrequent	postmarket OFFSIDES
lamivudine	nuchal rigidity	0.451	very rare	NA
lamivudine	corneal erosion	1.504	rare	NA
lamivudine	asthma	2.531	infrequent	NA
lamivudine	dysarthria	1.109	very rare	NA
lamivudine	optic neuritis	0.690	very rare	NA
lamivudine	dysphagia	3.488	frequent	reported without freq. SIDER
lamivudine	sepsis	2.521	infrequent	reported without freq. SIDER
lamivudine	muscle relaxant therapy	0.556	very rare	NA
lamivudine	memory impairment	1.480	rare	NA
lamivudine	blood urine present	0.785	very rare	NA
lamivudine	amnesia	0.999	very rare	NA
lamivudine	sensory loss	1.154	very rare	NA
lamivudine	eye irritation	2.277	rare	NA
lamivudine	lymphopenia	1.801	rare	NA
lamivudine	retinal detachment	1.302	rare	NA
lamivudine	abdominal discomfort	2.549	infrequent	NA
lamivudine	thinking abnormal	0.714	very rare	NA
lamivudine	affect lability	0.783	very rare	reported without freq. SIDER
lamivudine	skin mass	1.538	rare	NA
lamivudine	application site erythema	2.549	infrequent	NA
lamivudine	agitation	2.038	rare	NA
lamivudine	periorbital oedema	1.382	rare	NA
lamivudine	eczema	2.248	rare	NA
lamivudine	migraine	2.236	rare	reported without freq. SIDER
lamivudine	paresis	1.047	very rare	NA
lamivudine	white blood cell count increased	1.399	rare	NA
lamivudine	sleep apnoea syndrome	0.636	very rare	NA
lamivudine	depressed mood	1.464	rare	postmarket OFFSIDES
lamivudine	lung disorder	1.998	rare	NA
lamivudine	hyperventilation	0.640	very rare	NA
lamivudine	coronary artery disease	0.446	very rare	NA
lamivudine	altered state of consciousness	2.070	rare	NA
lamivudine	pigmentation disorder	0.718	very rare	NA
lamivudine	hepatic failure	1.012	very rare	postmarket OFFSIDES
lamivudine	tetany	0.468	very rare	NA
lamivudine	crying	0.905	very rare	NA
lamivudine	tubulointerstitial nephritis	0.483	very rare	postmarket OFFSIDES
lamivudine	muscular weakness	2.598	infrequent	postmarket SIDER
lamivudine	muscle atrophy	1.290	rare	reported without freq. SIDER
lamivudine	enuresis	0.519	very rare	NA
lamivudine	nail disorder	2.006	rare	NA
lamivudine	trismus	1.049	very rare	NA
lamivudine	photopsia	0.979	very rare	NA
lamivudine	pancreatitis acute	1.407	rare	NA
lamivudine	major depression	0.434	very rare	NA
lamivudine	tooth infection	0.810	very rare	NA
lamivudine	hair colour changes	1.036	very rare	NA
lamivudine	urine output increased	0.717	very rare	reported without freq. SIDER
lamivudine	throat irritation	2.318	rare	NA
lamivudine	prothrombin level increased	1.816	rare	NA
lamivudine	eye haemorrhage	1.220	very rare	NA
lamivudine	glaucoma	0.669	very rare	NA
lamivudine	gingival bleeding	2.488	infrequent	reported without freq. SIDER
lamivudine	deafness	2.198	rare	reported without freq. SIDER
lamivudine	cerebrovascular accident	1.636	rare	NA
lamivudine	toxic epidermal necrolysis	1.045	very rare	NA
lamivudine	orthostatic hypotension	0.738	very rare	NA
lamivudine	procedural pain	2.000	rare	NA
lamivudine	oesophageal spasm	0.612	very rare	NA
lamivudine	chronic obstructive pulmonary disease	0.628	very rare	NA
lamivudine	nervous system disorder	4.830	very frequent	reported without freq. SIDER
lamivudine	rash generalised	1.411	rare	postmarket OFFSIDES
lamivudine	impaired gastric emptying	0.614	very rare	NA
lamivudine	cerebrovascular disorder	0.651	very rare	NA
lamivudine	disturbance in sexual arousal	0.793	very rare	NA
lamivudine	hiatus hernia	0.602	very rare	NA
lamivudine	lipodystrophy acquired	1.326	rare	postmarket OFFSIDES
lamivudine	bruxism	0.636	very rare	NA
lamivudine	back pain	4.400	very frequent	reported without freq. SIDER
lamivudine	coagulopathy	1.666	rare	NA
lamivudine	gamma-glutamyltransferase increased	1.096	very rare	postmarket OFFSIDES
lamivudine	thrombosis	2.678	infrequent	NA
lamivudine	bone disorder	1.543	rare	reported without freq. SIDER
lamivudine	dysphonia	2.148	rare	reported without freq. SIDER
lamivudine	hypothyroidism	0.627	very rare	NA
lamivudine	drug hypersensitivity	1.360	rare	NA
lamivudine	pharyngeal oedema	0.735	very rare	NA
lamivudine	nervousness	0.940	very rare	reported without freq. SIDER
lamivudine	cushing's syndrome	0.447	very rare	postmarket OFFSIDES
lamivudine	vision blurred	3.229	infrequent	NA
lamivudine	shock	0.597	very rare	reported without freq. SIDER
lamivudine	tenderness	2.561	infrequent	NA
lamivudine	neck pain	2.412	rare	NA
lamivudine	application site pruritus	2.424	rare	NA
lamivudine	respiratory depression	0.810	very rare	NA
lamivudine	sciatica	0.800	very rare	NA
lamivudine	dermatitis exfoliative	1.549	rare	NA
lamivudine	orgasm abnormal	0.652	very rare	NA
lamivudine	cardiac failure congestive	1.206	very rare	NA
lamivudine	therapeutic response unexpected	1.689	rare	NA
lamivudine	influenza like illness	3.414	frequent	postmarket OFFSIDES
lamivudine	tremor	1.922	rare	reported without freq. SIDER
lamivudine	face oedema	2.382	rare	NA
lamivudine	feeling jittery	1.952	rare	NA
lamivudine	cognitive disorder	1.019	very rare	NA
lamivudine	skin irritation	2.456	infrequent	NA
lamivudine	urethral disorder	3.291	frequent	NA
lamivudine	polyneuropathy	1.385	rare	NA
lamivudine	psoriasis	0.493	very rare	NA
lamivudine	infection	5.194	very frequent	NA
lamivudine	hypertonia	0.647	very rare	NA
lamivudine	prostatitis	0.893	very rare	NA
lamivudine	angina pectoris	0.752	very rare	NA
lamivudine	hypersomnia	0.867	very rare	NA
lamivudine	wound infection	0.636	very rare	NA
lamivudine	injection site bruising	1.780	rare	NA
lamivudine	eyelid oedema	2.402	rare	NA
lamivudine	urinary hesitation	1.524	rare	reported without freq. SIDER
lamivudine	haemoglobin decreased	1.406	rare	NA
lamivudine	tension	0.912	very rare	reported without freq. SIDER
lamivudine	psychomotor retardation	0.560	very rare	NA
lamivudine	thrombophlebitis	1.636	rare	NA
lamivudine	increased tendency to bruise	1.084	very rare	NA
lamivudine	hypoaesthesia oral	0.768	very rare	NA
lamivudine	electrolyte imbalance	1.117	very rare	NA
lamivudine	cardiac disorder	3.545	frequent	NA
lamivudine	application site vesicles	1.764	rare	NA
lamivudine	pericardial effusion	1.040	very rare	NA
lamivudine	bone pain	3.097	infrequent	NA
lamivudine	generalised oedema	0.512	very rare	NA
lamivudine	haematoma	2.654	infrequent	NA
lamivudine	dizziness postural	1.191	very rare	NA
lamivudine	hyperglycaemia	1.542	rare	postmarket SIDER
lamivudine	temperature intolerance	1.158	very rare	NA
lamivudine	irritability	2.533	infrequent	NA
lamivudine	skin burning sensation	1.995	rare	NA
lamivudine	tooth disorder	1.413	rare	NA
lamivudine	flushing	2.288	rare	NA
lamivudine	cardiac murmur	2.210	rare	NA
lamivudine	gastrointestinal pain	4.151	very frequent	NA
lamivudine	salivary hypersecretion	1.517	rare	NA
lamivudine	dysaesthesia	2.726	infrequent	NA
lamivudine	interstitial lung disease	1.651	rare	NA
lamivudine	eye infection	1.123	very rare	NA
lamivudine	abnormal behaviour	0.780	very rare	NA
lamivudine	punctate keratitis	1.908	rare	NA
lamivudine	muscle twitching	0.554	very rare	reported without freq. SIDER
lamivudine	hypokalaemia	1.870	rare	postmarket OFFSIDES
lamivudine	vaginal haemorrhage	0.550	very rare	NA
lamivudine	emotional disorder	0.881	very rare	postmarket OFFSIDES
lamivudine	urine abnormality	0.982	very rare	NA
lamivudine	hypercholesterolaemia	0.869	very rare	reported without freq. SIDER
lamivudine	hemiplegia	0.708	very rare	NA
lamivudine	eye pruritus	2.212	rare	NA
lamivudine	purpura	1.467	rare	NA
lamivudine	menopausal symptoms	2.089	rare	postmarket OFFSIDES
lamivudine	staphylococcal infection	1.379	rare	NA
lamivudine	pallor	2.234	rare	NA
lamivudine	laryngeal oedema	0.761	very rare	NA
lamivudine	hangover	0.421	very rare	NA
lamivudine	prostatic disorder	0.458	very rare	NA
lamivudine	euphoric mood	0.623	very rare	NA
lamivudine	epigastric discomfort	1.828	rare	NA
lamivudine	hyperthyroidism	0.579	very rare	NA
lamivudine	peripheral motor neuropathy	1.677	rare	NA
lamivudine	road traffic accident	0.601	very rare	NA
lamivudine	rash maculo-papular	1.685	rare	NA
lamivudine	retinal haemorrhage	0.738	very rare	NA
lamivudine	amenorrhoea	0.712	very rare	NA
lamivudine	thrombocytosis	1.279	rare	NA
lamivudine	respiratory failure	2.448	infrequent	postmarket OFFSIDES
lamivudine	post procedural haemorrhage	2.111	rare	NA
lamivudine	dyspepsia	3.927	frequent	NA
lamivudine	drug ineffective	0.762	very rare	NA
lamivudine	congenital eye disorder	0.494	very rare	NA
lamivudine	retinal disorder	0.638	very rare	NA
lamivudine	contusion	3.758	frequent	NA
lamivudine	septic shock	2.283	rare	postmarket OFFSIDES
lamivudine	nightmare	1.188	very rare	NA
lamivudine	blood pressure increased	2.656	infrequent	NA
lamivudine	pulmonary fibrosis	0.806	very rare	NA
lamivudine	eye pain	2.781	infrequent	NA
lamivudine	intestinal obstruction	1.811	rare	NA
lamivudine	anorectal discomfort	0.800	very rare	NA
lamivudine	chest discomfort	2.136	rare	NA
lamivudine	akathisia	0.846	very rare	NA
lamivudine	extrapyramidal disorder	0.620	very rare	NA
lamivudine	blepharitis	1.546	rare	NA
lamivudine	enterocolitis	0.547	very rare	NA
lamivudine	petechiae	2.478	infrequent	NA
lamivudine	dysuria	2.228	rare	postmarket OFFSIDES
lamivudine	oedema peripheral	4.198	very frequent	NA
lamivudine	haemorrhage	3.590	frequent	NA
lamivudine	oral herpes	1.192	very rare	NA
lamivudine	pruritus generalised	1.869	rare	NA
lamivudine	injection site inflammation	2.675	infrequent	NA
lamivudine	mood swings	1.531	rare	reported without freq. SIDER
lamivudine	micturition urgency	0.886	very rare	NA
lamivudine	carpal tunnel syndrome	0.747	very rare	NA
lamivudine	infestation	4.714	very frequent	NA
lamivudine	hypotension	2.238	rare	reported without freq. SIDER
lamivudine	eructation	1.494	rare	reported without freq. SIDER
lamivudine	nasal dryness	2.055	rare	NA
lamivudine	intraocular pressure increased	1.411	rare	NA
lamivudine	photosensitivity reaction	2.235	rare	NA
lamivudine	liver function test abnormal	2.017	rare	NA
lamivudine	ataxia	1.628	rare	postmarket OFFSIDES
lamivudine	gingival pain	1.379	rare	NA
lamivudine	iritis	1.037	very rare	NA
lamivudine	sunburn	1.802	rare	NA
lamivudine	catheter site pain	1.700	rare	NA
lamivudine	suicidal ideation	0.444	very rare	NA
lamivudine	blood urea increased	0.800	very rare	NA
lamivudine	arteriosclerosis	0.545	very rare	NA
lamivudine	derealisation	0.575	very rare	NA
lamivudine	visual acuity reduced	1.743	rare	NA
lamivudine	fluid retention	0.769	very rare	NA
lamivudine	dyspnoea exertional	1.986	rare	NA
lamivudine	erectile dysfunction	1.087	very rare	NA
lamivudine	hyperbilirubinaemia	1.633	rare	NA
lamivudine	bacterial infection	3.237	infrequent	NA
lamivudine	libido decreased	0.739	very rare	NA
lamivudine	tachypnoea	2.462	infrequent	NA
lamivudine	retroperitoneal haemorrhage	0.631	very rare	NA
lamivudine	blood albumin decreased	1.013	very rare	NA
lamivudine	haematochezia	0.539	very rare	NA
lamivudine	gynaecomastia	1.375	rare	reported without freq. SIDER
lamivudine	pulmonary hypertension	1.532	rare	NA
lamivudine	panic attack	1.039	very rare	NA
lamivudine	epistaxis	4.818	very frequent	reported without freq. SIDER
lamivudine	conjunctival hyperaemia	1.733	rare	NA
lamivudine	conjunctival oedema	1.446	rare	NA
lamivudine	tracheobronchitis	0.570	very rare	NA
lamivudine	aspartate aminotransferase increased	2.372	rare	reported without freq. SIDER
lamivudine	skin lesion	1.934	rare	NA
lamivudine	productive cough	2.022	rare	postmarket OFFSIDES
lamivudine	hair texture abnormal	0.824	very rare	NA
lamivudine	acute respiratory distress syndrome	0.829	very rare	NA
lamivudine	seasonal allergy	2.009	rare	NA
lamivudine	deep vein thrombosis	2.738	infrequent	NA
lamivudine	muscle rigidity	0.566	very rare	NA
lamivudine	hirsutism	0.729	very rare	NA
lamivudine	rash papular	1.219	very rare	NA
lamivudine	proctalgia	1.071	very rare	NA
lamivudine	vulvovaginal candidiasis	0.813	very rare	NA
lamivudine	hypocalcaemia	1.153	very rare	NA
lamivudine	night sweats	1.729	rare	NA
lamivudine	conjunctivitis allergic	1.396	rare	NA
lamivudine	visual impairment	2.609	infrequent	NA
atorvastatin	wound secretion	0.457	very rare	NA
atorvastatin	candida infection	0.918	very rare	NA
atorvastatin	decreased appetite	2.707	infrequent	reported without freq. SIDER
atorvastatin	sinus headache	0.634	very rare	NA
atorvastatin	leukopenia	0.633	very rare	NA
atorvastatin	rhinitis allergic	0.745	very rare	NA
atorvastatin	tenosynovitis	0.448	very rare	reported without freq. SIDER
atorvastatin	arthritis	1.402	rare	postmarket OFFSIDES
atorvastatin	hypoglycaemia	3.023	infrequent	reported without freq. SIDER
atorvastatin	hyporeflexia	0.538	very rare	NA
atorvastatin	hyponatraemia	0.653	very rare	NA
atorvastatin	viral infection	2.384	rare	NA
atorvastatin	dry skin	0.475	very rare	postmarket OFFSIDES
atorvastatin	injection site reaction	1.168	very rare	NA
atorvastatin	somnolence	2.236	rare	reported without freq. SIDER
atorvastatin	paraesthesia	1.898	rare	reported without freq. SIDER
atorvastatin	nasal congestion	2.683	infrequent	NA
atorvastatin	constipation	3.321	frequent	NA
atorvastatin	feeling abnormal	0.496	very rare	postmarket SIDER
atorvastatin	osteoarthritis	1.819	rare	postmarket OFFSIDES
atorvastatin	anxiety	1.795	rare	postmarket OFFSIDES
atorvastatin	pneumonia	2.117	rare	reported without freq. SIDER
atorvastatin	bronchitis	3.704	frequent	reported without freq. SIDER
atorvastatin	chest pain	2.734	infrequent	postmarket SIDER
atorvastatin	dermatitis atopic	0.447	very rare	NA
atorvastatin	blood creatine phosphokinase increased	1.449	rare	postmarket OFFSIDES
atorvastatin	cholelithiasis	0.478	very rare	NA
atorvastatin	erythema	0.994	very rare	NA
atorvastatin	lower respiratory tract infection	0.883	very rare	NA
atorvastatin	bronchospasm	0.742	very rare	NA
atorvastatin	flatulence	2.776	infrequent	NA
atorvastatin	rhinitis	3.663	frequent	reported without freq. SIDER
atorvastatin	loss of libido	0.703	very rare	NA
atorvastatin	urticaria	1.715	rare	reported without freq. SIDER
atorvastatin	sneezing	0.519	very rare	NA
atorvastatin	ecchymosis	0.454	very rare	reported without freq. SIDER
atorvastatin	abnormal dreams	0.732	very rare	reported without freq. SIDER
atorvastatin	herpes simplex	0.707	very rare	NA
atorvastatin	eosinophilia	0.479	very rare	NA
atorvastatin	diarrhoea	4.007	very frequent	NA
atorvastatin	vaginal infection	0.647	very rare	NA
atorvastatin	respiratory tract infection	2.388	rare	NA
atorvastatin	pancreatitis	0.426	very rare	postmarket SIDER
atorvastatin	tachycardia	0.665	very rare	NA
atorvastatin	palpitations	1.383	rare	reported without freq. SIDER
atorvastatin	dyspnoea	2.615	infrequent	reported without freq. SIDER
atorvastatin	hypersensitivity	2.331	rare	NA
atorvastatin	sinus congestion	0.934	very rare	NA
atorvastatin	oedema	1.795	rare	NA
atorvastatin	gastrooesophageal reflux disease	1.184	very rare	NA
atorvastatin	skin disorder	0.683	very rare	reported without freq. SIDER
atorvastatin	cough	4.037	very frequent	NA
atorvastatin	gastroenteritis	2.697	infrequent	postmarket OFFSIDES
atorvastatin	neutropenia	0.846	very rare	NA
atorvastatin	abdominal distension	1.451	rare	NA
atorvastatin	pain	3.129	infrequent	postmarket OFFSIDES
atorvastatin	weight increased	0.701	very rare	postmarket SIDER
atorvastatin	diabetes mellitus	1.642	rare	NA
atorvastatin	arthropathy	1.446	rare	postmarket OFFSIDES
atorvastatin	transaminases increased	0.791	very rare	reported without freq. SIDER
atorvastatin	sleep disorder	0.627	very rare	NA
atorvastatin	wheezing	0.971	very rare	NA
atorvastatin	toothache	2.157	rare	NA
atorvastatin	ear pain	0.508	very rare	NA
atorvastatin	upper respiratory tract infection	4.448	very frequent	NA
atorvastatin	dysgeusia	1.746	rare	postmarket SIDER
atorvastatin	dysmenorrhoea	2.633	infrequent	NA
atorvastatin	hypertension	2.564	infrequent	NA
atorvastatin	abnormal faeces	0.552	very rare	NA
atorvastatin	vertigo	2.211	rare	NA
[truncated: 322,502 more rows]
