# Supplementary material for: Predicting the frequencies of drug side effects
Source: Nat Commun. 2020 Sep 11;11:4575. doi: 10.1038/s41467-020-18305-y (PMC7486409; doi:10.1038/s41467-020-18305-y)
Supplement: Supplementary file 11 — Supplementary Data 9 [file 41467_2020_18305_MOESM11_ESM.txt]

alfentanil	0.00000	25.52799	0.00000	0.00000	0.00000	0.00000	4.58963	10.89482	0.00000	0.00000
telithromycin	0.00064	3.02336	0.00000	0.50832	0.00000	0.00000	18.54975	1.42179	0.00000	0.00000
simeprevir	0.00000	0.00000	10.97333	0.00035	0.00000	6.66725	23.29955	0.00000	0.00000	2.56153
pentamidine.isethionate	0.00000	6.15951	0.00000	0.00000	0.00000	15.77738	12.92576	0.00000	0.00000	3.28208
penicillamine	0.00000	0.00000	0.00000	0.00000	0.00000	0.00000	11.10346	0.00000	16.16653	0.00000
lamivudine	0.00000	0.00000	22.36061	18.58673	0.00000	15.76166	5.17701	7.32067	0.00000	20.01492
atorvastatin	0.00000	0.00000	0.18850	0.00000	0.00000	21.86340	9.19159	0.00000	0.98998	0.00000
retigabine	0.00000	0.00000	0.00000	0.00000	2.61477	9.77734	4.64940	33.70463	0.00000	0.00000
levetiracetam	3.75841	0.00000	4.18365	6.76833	28.25476	16.20315	2.04148	25.92437	0.00000	2.69023
azelaic.acid	4.71933	0.09583	0.00000	17.76707	0.00000	0.00000	9.23590	0.99618	0.00000	0.00000
azelastine	0.00061	0.00000	0.00000	11.84536	0.00000	18.67977	6.69811	6.46994	0.00000	0.00000
azathioprine	0.00000	0.00000	0.00000	0.00000	2.84936	0.00000	0.89969	0.00000	13.76735	10.95500
bromazepam	0.00000	0.00000	1.83143	0.00000	0.00000	0.00000	12.15321	21.30292	0.00000	0.00008
aminophylline	0.00000	37.34300	0.00000	0.00000	0.00000	0.00000	2.58363	0.00000	2.10092	0.00000
medroxyprogesterone	31.37028	0.00002	0.00000	0.43646	0.00000	2.05289	9.39779	5.13123	0.00000	2.23377
sodium.oxybate	18.26403	4.48926	0.00000	0.00000	7.44604	8.14164	2.73079	18.56619	2.05471	0.00000
tipranavir	0.00157	0.00000	9.58013	0.00000	0.00000	7.17459	12.39539	4.39947	23.26692	6.21982
prucalopride	7.90346	0.00048	10.39426	0.00000	0.00000	0.00366	12.68826	17.69691	0.00000	0.00000
tiagabine	10.75390	10.76367	0.00000	0.66892	44.61677	5.23251	2.96020	15.66536	2.52137	10.50939
guanfacine	0.21569	2.51245	0.00000	0.00000	0.00000	0.00000	16.60559	16.93807	0.00000	0.00000
sevelamer	0.00002	0.00000	0.00000	0.00000	0.00000	8.03923	19.42388	0.00000	0.00000	0.00000
sufentanil	0.00000	8.92973	0.00000	0.00000	0.00000	0.00000	10.41670	15.52837	0.00000	2.85411
cisatracurium	0.00000	11.37531	0.00000	1.30526	0.00000	0.00000	6.34621	0.00000	0.00000	0.00000
cefixime	0.00000	0.00000	0.00000	0.00000	0.00000	1.16143	17.47337	0.00000	0.00000	0.00000
terconazole	2.23073	0.00000	0.00000	3.94647	0.00000	1.13516	16.24970	0.00000	0.00000	0.47080
rifabutin	0.00000	0.00000	0.00000	0.00000	2.78703	0.65948	18.81128	0.00000	1.60337	9.96460
octreotide	0.00000	3.93476	0.00000	0.00000	4.04631	0.00010	17.19396	0.00000	24.44242	0.00000
fexofenadine	1.55997	0.00005	0.13996	2.50724	0.00000	22.04285	7.42587	4.99569	0.00000	0.00000
thiotepa	7.52257	0.00000	0.00000	10.17991	0.00000	0.00000	14.31829	3.80107	0.00000	5.20917
rasburicase	0.00000	4.93949	0.00000	0.00000	0.00000	11.12342	11.75450	0.00000	17.54862	9.09670
fentanyl	5.47869	0.00000	18.30601	0.00000	12.64894	6.69477	3.80297	15.16948	0.00001	16.37473
lubiprostone	0.00004	14.34089	2.34079	0.00000	0.00000	0.00008	15.24349	0.00000	0.00000	0.00000
methyl.aminolevulinate	1.02021	0.85816	0.00000	30.00076	0.00000	0.00000	5.32195	0.02965	0.00000	0.13215
trazodone	2.78877	7.03348	0.00000	8.36701	0.00254	4.19472	5.64514	31.74695	0.00000	0.00000
decitabine	0.23513	11.85518	32.46136	9.06365	0.00000	8.38112	2.70923	4.02378	19.97472	22.64639
dronedarone	0.00000	3.77187	0.00000	4.69229	1.36157	0.00000	17.29887	0.00000	0.00000	0.00000
benzoyl.peroxide	0.00000	0.00000	0.00000	19.40127	0.00000	0.00000	4.15522	0.00000	0.00000	0.00000
dasatinib	10.58422	15.45737	10.04734	0.02062	4.17668	2.50675	3.67181	0.00002	18.46515	18.87340
insulin.glargine	7.49472	0.00000	2.51285	0.00000	0.00000	23.04704	3.14071	0.00000	3.33539	6.99878
delavirdine	0.00000	0.00000	0.00000	0.00000	0.00000	0.00000	10.73217	0.00000	8.92680	6.65285
tadalafil	16.95514	6.74790	15.57325	4.17716	0.00000	15.40413	4.49373	0.00000	0.00000	0.00000
vardenafil	0.00000	8.13733	2.29438	0.00000	0.00000	19.33114	4.11182	0.00000	0.00000	0.00000
moexipril	0.05029	6.18965	0.00000	0.00000	0.00000	15.87702	9.35917	0.00000	0.00000	0.00000
chlormethine	0.00000	0.00000	0.00000	19.20524	0.00000	0.00000	10.56927	0.00000	0.00000	0.00000
rilpivirine	0.00000	0.00000	0.00000	0.00000	0.00000	0.00003	17.03138	3.65172	17.19020	0.00000
terbinafine	0.23724	0.00000	13.84230	10.68453	7.22191	16.61266	13.40767	0.00000	1.22472	0.00013
melphalan	0.00000	0.00000	16.24236	0.00000	0.00000	2.15485	9.22029	0.00000	0.00000	26.44242
penciclovir	1.78855	0.00000	0.00000	2.15430	0.00000	7.89328	13.58617	0.00010	3.47706	4.90779
clobetasol	0.00000	0.00000	0.00000	24.47776	0.00000	6.28250	0.00000	0.00000	0.00000	0.00000
lercanidipine	0.00000	15.28631	14.48360	0.00001	0.00000	8.30212	0.91327	8.02479	12.77006	3.96797
irinotecan	6.36777	11.45425	0.00000	3.51217	0.00000	0.00001	10.80529	3.86483	0.00000	25.82218
duloxetine	7.29977	2.10951	21.85382	4.26957	27.86601	8.00465	4.70626	21.40832	9.00486	0.00000
tiotropium.bromide	1.23613	0.00000	0.00000	0.00000	0.00000	16.53541	10.77260	0.00000	0.00000	4.43453
vernakalant	0.00000	15.52779	0.00000	13.02916	0.00000	3.73727	7.25269	0.00000	0.00000	0.00000
irbesartan	5.99166	10.47743	4.32417	2.06800	2.32726	13.84742	0.21626	13.37066	9.48147	0.00000
ipratropium.bromide	6.87191	15.49068	0.00000	19.63148	6.31585	14.56426	0.00000	4.30063	0.00000	0.00000
afatinib	16.82533	0.00000	0.00000	13.06271	0.00000	8.79229	7.11903	0.00000	19.17516	6.82987
betaine	2.05167	0.00000	0.00000	0.00000	10.60862	0.00000	10.49834	10.44529	0.00000	0.00000
nalmefene	0.00000	17.35972	0.00000	0.00000	0.00000	1.13159	9.17698	0.20673	0.00000	1.98848
nateglinide	3.03966	0.00000	0.00000	0.00000	0.49979	20.88735	5.54514	2.67924	0.00000	0.00000
doxycycline	10.11004	0.00000	26.33881	14.41660	0.00000	15.81089	7.26063	0.00000	0.00000	0.00304
eptifibatide	0.00000	19.97914	0.00000	0.00000	0.00014	0.00000	0.00000	0.00000	0.00000	15.25177
ertapenem	0.00000	8.33430	13.32414	1.17895	0.00000	10.81979	6.35930	0.00000	30.18524	0.00000
iloprost	4.53517	22.53383	0.00000	0.00000	1.02996	12.50416	0.00000	0.00000	12.33793	0.00000
pindolol	1.70502	10.77239	0.00000	0.00000	0.00000	13.35103	7.17013	2.52903	0.00000	0.00000
pioglitazone	23.47083	0.02212	0.00000	0.00000	0.79571	16.28695	0.00000	4.90739	4.09359	3.42209
ifosfamide	0.00000	6.77022	0.00000	0.00000	0.00000	0.00000	7.86980	0.00000	3.76065	34.41463
everolimus	18.99814	4.16767	26.00649	14.81387	5.26589	7.87247	2.63894	1.62204	33.13118	6.14205
imipramine	2.88501	11.44451	0.00000	0.00000	7.31508	0.00000	5.70911	24.58561	0.00000	0.00000
tolvaptan	0.00000	6.53674	0.00000	0.00000	0.00000	0.53705	4.50812	25.17296	26.65606	0.00000
elvitegravir	0.00000	0.00000	4.52030	0.00000	0.70687	0.00000	18.30714	3.85742	0.00000	0.00000
ribavirin	9.57670	0.06808	30.77553	13.90745	31.73586	7.84131	3.61145	23.61748	21.60135	1.81122
darifenacin	12.43773	0.00000	3.26582	0.02204	2.74228	9.33052	9.22222	11.36615	0.00000	0.00000
beclometasone	0.00001	0.00000	0.00000	3.67992	0.00000	19.43136	6.11764	0.00000	0.00000	0.00000
gadoversetamide	8.11293	3.52647	0.00000	3.62745	0.00000	3.42068	11.51912	0.00000	0.00000	7.68311
exenatide	5.55588	3.81840	23.09897	8.76175	0.00000	15.39400	4.84493	5.50803	7.50990	0.00000
dolutegravir	0.00000	0.01718	0.00000	0.00000	0.00000	0.00000	17.93829	4.88805	7.01027	0.00000
etravirine	0.00000	0.99021	0.00000	0.00000	0.00000	3.75942	18.04947	0.00000	0.23402	2.74651
rifaximin	0.14802	0.00001	1.42119	0.00000	0.00000	16.49916	14.94364	0.00000	9.30165	0.00000
cetirizine	0.00000	10.83672	0.00000	0.00000	0.00000	17.73662	2.96201	6.42737	0.00000	0.00000
flecainide	1.65308	16.64923	0.00000	0.00000	0.00000	0.64136	10.79465	4.21174	0.00000	0.00000
nitazoxanide	0.00000	0.00000	0.00000	0.00000	0.00000	0.80626	17.09621	0.00000	0.00000	0.00000
cabergoline	10.35831	9.98209	0.00000	0.00000	7.69811	14.94514	0.76520	20.80806	0.00000	0.00000
almotriptan	2.81752	8.74447	0.00000	5.45304	13.55449	9.49388	3.37796	11.65839	0.00000	0.19807
armodafinil	0.00000	3.01846	0.00131	3.44499	0.00000	16.13631	3.44511	27.49980	1.79209	0.00000
agomelatine	0.00000	0.00000	0.00000	8.40684	0.00000	0.00000	9.19718	2.35576	1.32694	0.00000
levobupivacaine	10.19646	20.41665	0.00000	0.00000	5.89588	0.00000	4.96236	0.80661	0.00000	18.24684
toremifene	31.10589	6.89923	0.00000	0.00006	0.00000	0.00000	3.24037	0.03773	0.00000	4.78099
famciclovir	0.00000	0.00242	11.33166	4.34963	0.03471	13.36786	6.18790	9.62377	6.20446	5.30273
entacapone	0.00000	18.53145	2.25152	0.00000	14.92453	0.00000	6.63212	15.18372	0.00000	4.12991
vorapaxar	4.56167	0.00000	0.00000	0.00014	0.00000	0.00000	8.42817	0.00000	0.00000	19.28622
ketorolac	0.00000	14.32547	0.00000	11.01485	0.00000	10.07973	9.38628	0.00000	0.00000	0.00000
repaglinide	0.00000	5.54696	0.00000	0.00000	0.00000	19.72876	0.00000	0.00000	0.00000	0.00000
saquinavir	9.83522	0.00000	0.00000	4.36365	0.00000	0.11841	12.19395	11.74631	29.89084	0.00000
phenytoin	2.28392	13.32629	0.00000	0.00001	43.63075	0.04513	5.88650	12.16312	0.00000	14.58040
reboxetine	5.17108	4.14955	20.02644	0.00000	0.00000	0.00000	9.92898	26.99780	0.00000	0.00000
porfimer.sodium	0.41792	13.19262	24.41890	16.97352	21.10445	0.17558	5.57349	2.47454	7.77083	14.78419
solifenacin	2.03672	1.06968	0.00000	3.11985	0.00000	15.31249	7.77336	11.00787	0.00000	0.00000
oxybutynin	14.81871	5.85343	18.64342	24.19585	0.00000	12.46819	0.00000	13.79106	0.00000	0.00000
amiloride	0.00000	4.61420	0.00000	0.00000	0.00000	0.00442	13.20615	0.00000	4.67577	0.00000
acetylcysteine	0.00000	15.61651	0.00000	5.53188	0.00000	8.25556	7.29374	0.00000	0.00000	0.00000
moxifloxacin	0.00000	2.72244	0.00000	11.05322	0.00000	0.00000	16.92065	0.00000	3.27084	0.00040
telaprevir	20.83050	6.06916	0.00000	0.00000	8.39548	0.00000	12.72649	0.00000	11.52777	0.00000
aripiprazole	0.00000	1.88090	15.11519	0.00000	0.00000	17.95386	2.20345	29.04386	0.00086	4.65352
iodine.ioflupane.(123I)	4.91342	0.00000	0.00000	0.00285	0.00000	0.00000	13.20492	4.76192	0.00000	0.00000
tolcapone	12.17705	8.39384	17.76703	2.54660	35.88659	3.56902	4.35105	16.16980	0.14952	7.02757
chlortalidone	0.00000	10.72070	0.00000	0.00000	0.00000	0.00000	4.51908	5.16587	22.08517	0.00000
imatinib	11.86141	6.58742	16.40164	15.68743	21.04279	6.03180	4.38221	4.64749	22.77697	10.45739
trandolapril	0.00000	20.33803	14.04952	0.00000	0.00000	9.39007	0.00000	0.00000	10.46455	7.76674
erythropoietin	4.05061	0.00000	0.00117	0.00001	0.00000	7.45640	15.57642	0.00000	1.63379	23.57533
arsenic.trioxide	0.00000	19.94179	0.00000	0.99123	0.00000	4.64522	3.50336	0.00000	24.31206	11.94461
sparfloxacin	2.38972	0.00000	0.00000	4.02742	3.48566	0.00000	20.46893	0.00000	0.00000	0.00000
avanafil	0.00000	13.74446	0.00000	0.00000	0.00000	14.96878	0.00000	0.00000	0.00000	0.00000
bosentan	20.73944	12.69228	0.00000	0.53773	2.29358	13.24992	0.00000	0.00000	12.65741	4.12982
eliglustat	0.00000	0.00000	4.14865	0.00000	0.00000	23.02649	10.60252	2.30483	0.00000	0.00000
oritavancin	0.00000	8.54540	1.34437	0.00000	0.00000	0.00000	14.00624	0.00000	4.61705	2.24114
acebutolol	1.15131	4.83444	13.61913	0.00000	0.00000	11.00808	13.13278	6.55973	0.00000	0.00000
pomalidomide	5.38901	10.29353	0.16443	0.00000	0.00000	11.37511	3.82061	8.10917	18.51678	20.62726
torasemide	0.78944	6.84385	0.00000	0.00000	0.00000	18.74750	2.96525	9.85524	0.00000	0.00000
teriflunomide	25.07214	0.00000	5.57046	8.27958	4.64009	13.21272	3.75920	2.87664	18.56091	0.00000
cladribine	0.00000	11.37702	15.95425	6.96016	0.00000	4.55433	7.19234	0.00000	3.49676	33.97796
corticotropin	0.20191	0.41913	1.05363	0.00000	0.00000	17.87455	0.59827	11.31799	0.00000	3.11154
tinidazole	0.00106	0.00000	0.00000	0.08452	0.00000	1.11706	13.11177	13.56509	0.00000	8.02106
tacrolimus	0.00000	17.12949	18.27286	27.28236	28.21410	6.71773	0.06952	3.80411	27.40907	7.66350
colesevelam	0.00000	0.00000	0.00000	0.00000	0.00000	19.42380	7.76957	2.30262	8.01885	0.00000
dicloxacillin	0.00000	0.00000	7.26777	2.72315	0.00000	0.00000	16.69408	0.00000	15.61283	0.00005
diclofenac	0.79744	3.58499	17.85720	22.28735	16.84337	13.23559	5.68533	0.00000	9.46231	1.55542
oxcarbazepine	7.77901	0.00000	0.11965	0.00000	29.57790	10.54610	5.48128	24.10641	2.36197	1.41811
ruxolitinib	8.32275	0.00000	0.00000	0.00000	0.00000	7.01413	8.19973	0.00000	5.66153	26.82567
nicorandil	14.34838	15.55279	1.49932	0.00000	0.00026	8.31733	0.98572	3.47473	0.00000	8.21409
alprostadil	0.00000	10.69591	0.00000	0.00000	0.00000	0.00000	0.00000	0.00000	0.00308	13.03321
sofosbuvir	0.00000	0.00000	5.49051	0.00553	0.00000	14.55001	9.87049	20.56526	26.06325	0.00000
aprepitant	4.48808	0.66972	11.83357	0.00000	0.00000	4.04601	13.63861	6.22481	3.59405	12.68953
mirabegron	18.20357	12.65959	0.00000	0.00000	0.00000	14.37480	0.44163	0.00000	0.00000	0.00000
colestyramine	6.90630	0.00000	0.00000	0.00000	4.03248	0.00000	16.68897	0.00000	0.00000	6.78186
bromocriptine	0.00000	14.52932	0.00000	0.72477	4.82643	2.26895	9.75408	4.02680	0.05157	2.51287
milnacipran	9.34499	9.21142	7.32946	0.00000	0.00000	8.64446	6.31966	17.91033	0.00000	0.00000
ritonavir	5.05044	6.49113	0.00000	0.00000	0.00001	5.05161	9.47149	13.38417	8.96599	9.32377
enalapril	0.00000	21.82482	0.00000	0.00000	0.00000	8.20193	4.85387	0.00566	0.00000	0.00000
lorcaserin	0.00000	0.00004	1.81562	0.00000	0.00000	26.02252	6.94056	5.98941	2.75183	0.00000
telmisartan	16.13878	13.95069	10.25764	2.69276	4.75671	8.79184	0.00018	0.00000	10.90209	0.00000
ofatumumab	0.00000	5.87311	0.16242	0.00000	0.00000	14.68091	7.50643	0.72889	13.15029	15.02301
regorafenib	0.00000	0.00000	24.87263	0.00000	0.00000	0.00000	9.64491	0.00000	33.30872	0.00000
eribulin	0.00000	0.00000	0.00000	0.00000	0.00000	10.94692	12.99683	0.00000	6.69470	20.37480
colchicine	0.00000	0.00000	11.84524	0.00000	0.00000	4.15904	16.91457	0.00000	0.00000	0.00000
remifentanil	0.00000	27.22995	0.00000	0.00000	15.64251	0.00000	1.08356	3.34707	0.00000	22.19355
miglustat	7.00287	0.00000	8.18851	0.00000	0.00000	9.27079	8.72406	24.60788	4.85371	3.96829
pentoxifylline	4.34467	15.90296	0.00000	0.00000	0.00000	0.00000	9.85341	8.53593	0.00000	0.00000
colestilan	0.19456	2.58463	7.05301	0.00000	8.22472	2.44026	13.44437	0.66392	14.10110	6.44149
efavirenz	0.71031	5.19943	0.00000	2.16474	9.15148	0.00170	9.70736	24.03423	21.05327	0.00000
gliclazide	14.52584	3.63169	0.00011	0.00000	5.04445	18.53453	3.76174	0.00000	6.30295	0.00000
anagrelide	21.88018	14.24869	5.78026	5.20015	14.18935	4.66360	2.68972	6.72552	3.57758	12.20570
anastrozole	42.66664	5.71176	1.29195	0.00000	0.00000	9.48244	2.81670	0.00000	1.51611	0.00391
oxaliplatin	1.08612	9.22158	12.59905	19.79470	1.13323	7.13153	5.28440	4.04402	9.49373	29.41252
apraclonidine	0.00000	0.00000	0.00000	21.83821	0.00000	0.00000	9.39684	3.74086	0.00000	0.00000
nelarabine	0.00000	6.80170	10.08894	0.00000	0.00000	6.70735	3.73714	15.88683	18.97509	19.31441
amphotericin.B	0.00000	19.51839	0.00000	0.00000	0.00000	0.55574	5.91721	0.00000	2.03325	25.14668
fulvestrant	24.34854	0.88972	5.17520	0.00000	0.00000	14.32115	8.59645	0.00000	0.00000	2.94490
brimonidine	0.00000	9.69085	0.00000	36.29093	0.00000	9.47881	4.00527	0.93036	0.00000	0.00000
ivacaftor	0.00000	0.00005	0.00000	0.00000	0.00000	22.73343	12.09039	0.00000	0.00000	0.00000
glyceryl.trinitrate	0.00000	17.68717	0.00000	12.95077	0.00000	0.00000	4.20410	0.27975	0.00000	0.00000
carfilzomib	0.00000	7.57964	0.00000	0.00000	0.00000	9.95281	3.61985	0.00000	20.82221	13.05956
canagliflozin	4.23795	9.28430	0.00000	0.00000	0.00000	4.80716	2.27659	17.20093	0.00000	0.00000
isradipine	0.00000	17.62763	0.00000	0.00000	0.00000	0.00000	6.52462	11.79094	0.00000	0.00000
gadobenic.acid	0.00000	5.03508	5.29201	0.00000	0.00000	0.00000	12.10695	0.00000	0.00000	3.04414
hydroxyprogesterone	0.00000	0.00000	13.03458	0.00121	0.00000	0.00000	17.47293	0.00000	0.00000	0.00000
pyridostigmine	12.32193	0.00000	0.00000	1.23028	0.00000	12.80538	2.23584	11.86824	0.00000	2.05274
quazepam	0.00000	1.31764	0.00000	0.00000	0.00000	0.00000	17.24345	3.99054	0.00000	0.00000
indometacin	0.00000	0.00000	4.56476	0.00000	0.00000	0.00000	20.31764	0.00000	0.00000	0.00000
liraglutide	0.00000	0.00000	0.00000	0.00000	0.00000	0.18835	18.55302	0.00000	0.00000	0.00000
apixaban	5.35355	0.00000	0.00000	0.00000	17.32193	0.00000	6.49083	0.00000	6.63157	20.67361
lanreotide	0.00000	1.19591	10.41171	0.64202	0.00571	0.00000	21.02963	0.00000	7.14320	0.27158
voriconazole	0.00000	13.87372	0.00000	11.03238	34.02349	4.00110	5.87213	1.87336	16.09018	14.79254
felbamate	3.87605	5.65407	0.00000	0.78559	19.93138	7.16989	4.59224	20.78970	6.02908	15.94174
clomifene	17.19430	6.29335	0.00000	0.00000	0.00000	0.00000	10.49105	0.00000	0.00000	0.00000
tiaprofenic.acid	14.68830	0.00000	0.00000	6.82655	0.00000	1.30223	15.69024	2.32082	0.00000	0.00000
fenofibrate	18.27807	0.00000	8.43030	0.21551	0.00000	9.47072	7.97407	0.62334	3.97704	11.80244
alosetron	13.39616	2.98440	7.91686	5.86738	4.19308	1.81641	6.74699	9.16202	1.46246	2.01348
desirudin	0.00000	0.00000	0.00000	0.00000	0.00000	0.00000	4.53903	0.00000	0.00000	21.68027
histrelin	7.62062	0.00000	18.91877	8.05483	0.00000	0.00000	0.00000	0.00000	0.00000	0.00000
calcium.folinate	0.00000	0.00000	0.00000	0.00000	0.00000	0.00000	15.65493	5.01041	0.00000	21.24438
naftifine	0.00000	0.00000	0.00000	11.54442	0.00000	0.00000	11.49303	0.00000	0.00000	0.00000
midodrine	3.60116	8.01682	0.00000	3.86348	0.00000	0.00000	8.82443	14.20934	0.00000	2.73664
midazolam	0.00000	27.68386	3.06220	16.93422	0.00000	3.09542	0.00000	0.00000	0.00000	4.09230
didanosine	0.00000	0.00000	0.00000	0.00000	0.00000	0.00000	18.54842	0.00000	2.74191	4.13272
conivaptan	0.00000	18.11512	0.00031	2.10953	0.00000	0.04082	0.00000	11.57537	5.87728	17.07022
enfuvirtide	0.00236	0.00000	9.25326	20.82275	0.00000	15.51530	2.13938	19.17993	19.68677	2.13881
lisdexamfetamine	0.91856	0.00052	18.58621	0.00000	0.00000	0.00000	12.93334	24.34555	0.00000	0.00000
butorphanol	0.00000	7.25259	8.42248	3.85260	13.11720	8.38121	3.18136	21.81077	0.00000	2.71614
romidepsin	0.00000	4.83359	0.00000	0.00110	0.00000	4.25088	13.21523	0.00083	26.79035	9.96936
nadolol	0.00000	12.52061	0.00000	0.00000	0.00000	0.00000	10.14790	1.01194	0.00000	0.00000
florbetapir.(18F)	3.26518	0.00000	4.22581	0.65813	0.00000	8.01982	8.80654	4.32223	0.00000	0.00000
flunisolide	0.00000	0.00000	0.00000	0.00000	0.00000	20.33855	4.55539	0.00000	0.00000	1.79974
daunorubicin	13.03372	3.80955	0.00000	0.00000	0.00000	8.19181	10.03322	0.08218	0.00000	24.50848
fosamprenavir	4.84420	0.63215	10.78554	0.00000	0.00041	0.00000	14.85412	0.00000	17.36445	0.00000
sodium.phenylbutyrate	13.03199	5.63041	0.00000	0.00000	0.00000	0.00000	6.69392	12.19797	24.00265	0.00000
metolazone	0.00098	0.00000	0.00000	0.00623	0.00000	14.80139	4.90466	14.35085	0.00000	8.54677
metoprolol	0.00000	17.70825	3.95673	0.00000	4.55953	5.81812	6.22076	8.75308	5.09783	0.00000
metronidazole	23.04753	0.00000	17.12122	15.43468	0.00000	12.52799	1.73078	0.00000	1.78294	0.00000
gemifloxacin	0.00000	0.00000	6.47212	0.00000	0.00000	0.00002	13.57321	0.00000	22.35199	0.00000
mexiletine	0.00000	17.78110	0.00000	0.00000	0.00000	6.58929	5.32263	19.29189	0.00000	3.65837
perampanel	0.00000	0.00000	0.00000	0.00000	0.00000	19.50476	1.15685	31.35648	0.00000	0.00000
insulin.aspart	0.00000	0.00000	8.07533	4.63053	2.87573	21.11142	5.40932	0.00000	5.31006	0.00000
linagliptin	0.00000	0.00000	0.00000	0.00000	0.00000	12.21604	6.70120	0.00000	2.88844	0.00000
glatiramer.acetate	15.73067	0.00000	0.00000	0.00000	13.93308	0.00000	0.00000	0.00000	0.00000	0.00000
dalteparin	3.03022	0.16473	13.61603	0.00000	0.00000	10.25641	10.17100	0.00000	0.00000	9.32146
dexmethylphenidate	0.00000	0.00000	20.18348	0.00000	0.00000	7.74920	13.05042	8.80076	0.00000	0.00000
raltitrexed	8.99222	0.00000	0.00000	0.54124	0.00000	3.61283	13.62291	2.52496	0.05412	23.57581
tesamorelin	12.47484	4.03070	22.06534	0.00000	0.00000	9.97941	8.30758	0.00451	0.00000	4.95154
pimozide	0.00000	0.03692	0.00000	0.00000	3.98360	4.20649	7.48032	30.99126	0.00000	0.00000
alendronic.acid	0.00000	0.00000	7.45950	0.00000	4.65325	7.77473	14.36919	0.00000	0.00000	0.00000
albendazole	0.00000	0.00000	0.00000	0.00000	0.00000	0.00000	18.76947	0.00000	0.00000	6.06274
salbutamol	1.44655	5.94353	13.60063	10.26382	0.69057	19.27054	0.00001	23.69307	0.00000	0.00000
latanoprost	0.00000	3.08834	0.00000	20.18578	0.00000	15.65901	0.00000	0.00002	0.00000	0.00000
glycerol.phenylbutyrate	0.00000	0.67023	0.00000	0.00000	0.00000	0.00894	21.37565	0.00652	0.00000	0.00000
sunitinib	0.00000	0.66776	0.00000	16.46444	0.00000	2.27433	11.24784	0.00000	30.85394	4.63043
asenapine	0.00000	0.00000	0.00000	0.00000	0.00000	0.00000	10.40584	23.72254	1.08972	0.00000
rizatriptan	0.10490	8.12648	6.61981	8.36981	12.88176	7.53965	3.56153	19.90207	0.00000	0.00000
risperidone	7.68304	7.39647	22.14324	1.05623	37.99977	6.29469	1.77664	21.20169	8.63423	2.79882
riluzole	9.28202	11.21269	14.25759	0.17923	38.20137	2.30644	5.05384	8.09415	5.69409	7.69387
rimantadine	0.06470	0.85738	0.00000	0.00000	0.00000	1.03471	12.35556	19.55398	0.00000	0.00000
bisoprolol	3.01710	14.31365	0.00000	0.00000	1.71875	19.22031	0.34737	11.16063	0.00438	0.00093
theophylline	0.00000	37.22006	0.00000	0.00000	0.00000	0.00000	2.64395	0.00000	2.08635	0.00000
amisulpride	2.33349	0.08609	6.77285	0.00000	8.67397	0.00000	7.87939	33.93382	0.00000	0.00000
tazarotene	0.00000	0.00000	0.00000	27.76538	0.00000	0.00000	8.62022	0.00000	0.00000	0.00000
ustekinumab	0.00000	0.00000	13.51722	8.54155	0.00000	17.28782	8.73723	0.00000	0.00000	8.76415
pravastatin	6.78413	1.82820	2.73905	0.00000	0.00000	19.39538	1.74961	20.43561	7.36135	0.30805
ceftazidime	0.00000	0.00000	3.22285	2.84209	4.37990	0.00000	11.45707	0.00000	4.94677	13.13584
acamprosate	11.46316	8.06538	0.60107	1.36613	29.45207	5.96099	5.46661	11.00506	10.50074	2.70831
capsaicin	0.00000	10.06793	0.00000	26.11972	0.00000	14.17756	0.00000	0.00000	0.00000	0.00000
pazopanib	0.00000	0.00000	0.00182	7.91054	0.00000	0.00000	15.91341	0.00000	25.09258	0.00000
sotalol	25.04026	20.03125	0.00000	0.00000	0.77373	7.97890	0.54987	0.00000	0.00000	4.66232
cevimeline	11.93715	0.00000	0.00000	0.00000	0.00000	17.42269	4.10469	10.85266	0.00000	5.96080
danazol	19.39787	3.59204	0.00000	7.55439	0.00000	0.00000	7.32908	0.00000	0.00000	0.00000
mannitol	0.00000	15.02826	6.59051	0.00000	0.00000	14.46638	0.00000	0.00000	0.00000	0.00000
diazepam	0.00000	0.04171	0.00000	0.00000	0.00000	0.00000	9.75681	14.84007	0.00000	0.00000
tobramycin	0.00000	17.20901	5.47766	27.81143	0.00000	11.34252	0.00000	0.00000	7.07217	11.01157
tenofovir.disoproxil	3.33263	0.89593	8.66464	0.00000	0.00000	13.52993	12.22820	1.42648	24.54478	0.89367
gefitinib	15.71076	0.00000	20.05948	21.74266	1.66586	0.00000	7.86991	0.00000	13.44200	7.73991
pergolide	8.90320	13.05690	2.21160	0.00000	42.42593	3.96862	3.16882	13.75925	5.46231	9.05522
sodium.phosphate	0.00000	0.00000	0.00000	0.00000	0.00000	0.00000	21.84175	0.00000	0.00000	0.00000
miconazole	0.00000	0.00000	15.51938	0.00000	0.00000	13.16723	12.30505	0.00000	15.31550	0.00000
mianserin	0.00000	5.52062	0.00000	0.00000	0.00000	1.31570	3.69219	5.94657	0.00000	0.00000
vigabatrin	0.00000	0.00000	10.32894	5.03383	17.22130	21.34786	1.10130	33.36105	0.00000	2.10640
mupirocin	0.00000	0.73784	0.00000	5.72291	0.00000	13.27680	10.13968	0.00000	0.00000	0.00000
cromoglicic.acid	10.83549	2.86078	0.00000	0.00000	0.00000	11.14364	5.97491	0.00000	0.00000	0.00000
lapatinib	15.62481	0.00000	0.00000	0.00009	0.00000	6.92761	11.57205	0.00000	13.54895	20.08361
ramelteon	0.00000	0.00000	0.00000	0.00000	0.00000	16.05873	12.78579	1.55062	0.00000	0.00000
lamotrigine	9.09036	3.89571	12.69987	8.72777	33.67826	7.30338	2.97850	18.47547	2.74547	5.51673
zaleplon	11.02507	6.58028	0.00000	7.14736	32.69525	7.26445	3.86481	14.68117	2.86756	3.57518
zafirlukast	0.00000	0.00000	0.00000	0.00000	0.00000	17.57792	12.29875	0.00000	0.00000	0.00011
cefaclor	11.42456	0.00000	0.00000	2.51007	4.27802	0.00000	11.90379	3.88814	0.00000	2.31518
nilotinib	3.79685	12.86206	23.94001	15.78304	28.10134	3.58250	0.52045	7.61806	24.77563	8.11585
palonosetron	0.00000	0.47441	0.00000	0.00000	0.00000	1.76376	16.20576	0.00002	0.00000	0.00000
letrozole	33.91136	3.59166	17.25965	0.00000	0.00000	5.65865	3.00472	3.59381	6.91460	5.63987
adefovir.dipivoxil	0.00000	4.91212	0.00000	0.00000	0.00000	0.00000	14.61927	0.00000	16.47872	4.68241
emtricitabine	0.00000	0.00000	0.00000	13.68877	8.78833	16.70127	11.14036	0.00000	23.92567	0.00000
bezafibrate	0.00000	0.00000	0.00000	0.00000	8.58970	17.97895	13.38637	0.00000	4.07035	0.08031
droxidopa	0.00000	23.34468	0.00000	0.00000	0.00000	9.10297	0.00000	0.00000	0.00000	0.00000
pramipexole	2.62128	4.22078	11.50647	0.00000	17.35487	16.22834	1.62896	31.33316	0.00000	0.30509
caffeine	0.00488	0.93173	2.03871	1.03103	4.38366	3.82337	6.09991	0.00000	2.50434	25.76293
triptorelin	28.50933	1.43179	0.00000	0.78195	0.00000	11.20297	3.11809	6.41220	11.79368	0.17031
glycopyrronium.bromide	12.65117	18.16458	2.28945	0.00000	0.00000	15.63124	0.00000	0.00251	0.00000	0.00000
allopurinol	0.00000	0.00000	0.00000	1.66429	2.31595	0.00000	16.35038	0.00000	0.00000	0.00000
alfuzosin	5.80474	6.45244	3.11544	0.00000	0.00000	17.42780	0.00000	16.37150	4.72433	0.67479
hydroxycarbamide	0.00000	0.00000	0.00000	0.00000	0.00000	0.00000	9.57875	4.69188	14.11266	14.50386
vincristine	0.00000	1.39599	22.11485	0.00000	0.00000	0.00000	14.13574	0.00000	0.00000	30.21046
verapamil	0.00000	21.85696	0.00000	0.00000	1.80861	15.78836	2.91941	0.00000	0.00000	2.67560
nilutamide	23.47054	13.96841	0.00000	3.04923	0.00000	0.00000	1.13947	2.44213	15.66103	8.82546
pimecrolimus	0.00000	0.00000	11.29917	28.07683	0.00000	21.20608	3.97216	0.00000	0.00000	0.00000
chlorambucil	0.00000	0.00000	0.00000	0.00000	0.00000	0.00000	2.53478	7.56200	0.00000	24.02062
fluvoxamine	10.47064	8.00790	0.00000	0.70474	37.56795	4.94124	5.65431	18.26206	4.02091	2.86625
streptomycin	0.00000	0.00000	0.00000	0.07937	0.00000	0.00000	11.63562	2.89116	0.00000	7.08123
topotecan	0.00000	0.00000	16.22860	0.00000	0.00000	3.96029	14.98371	0.00000	0.12461	29.83560
nabumetone	12.81898	10.44314	0.00000	1.88613	15.12577	0.00000	8.41952	8.58826	14.84079	1.34124
clarithromycin	2.46342	1.89143	19.36322	10.31413	0.00000	13.33399	8.92417	3.64155	0.00000	4.77226
dolasetron	0.00000	19.77408	0.00000	0.00000	0.00000	0.00000	11.13586	3.41368	0.00000	1.86190
cytarabine	3.86848	11.11049	0.00000	0.00000	0.00240	9.91887	0.00951	21.93572	5.07769	27.38711
sodium.bicarbonate	0.00000	0.00000	0.00000	0.00000	0.00000	0.00000	21.84175	0.00000	0.00000	0.00000
dihydroergotamine	5.93266	5.74104	0.00000	9.91050	13.40989	8.32137	2.90165	15.71699	0.00000	1.43544
temazepam	0.00000	0.00013	0.00000	0.00000	0.00000	0.00145	12.24774	18.76319	0.00000	0.00588
lovastatin	0.00000	0.23606	0.00000	0.31208	0.00000	10.41276	13.59003	4.26009	0.00000	0.00000
temozolomide	5.24189	0.00000	13.11569	2.35910	27.49897	5.71826	5.37283	18.71160	4.78387	19.80880
bexarotene	16.88491	11.65572	8.07169	11.24869	39.56322	4.18331	1.18215	9.73099	20.87740	7.43453
fondaparinux	1.97018	12.41962	4.69342	0.00009	4.05863	0.18794	3.73168	0.00000	3.14404	28.18279
glimepiride	0.00000	0.00000	0.00000	0.00000	0.00000	14.67441	8.89254	0.00000	0.00000	0.00000
iloperidone	0.00000	7.01295	0.00000	0.00000	0.00000	14.56561	3.72996	24.50703	0.00000	0.00000
glipizide	0.58308	10.60580	0.00000	0.00000	0.00000	0.00000	7.79720	8.45766	0.00000	0.00000
ceftobiprole.medocaril	0.00000	0.00000	0.00000	0.00002	0.00000	0.96769	16.06946	0.00000	4.02594	0.30795
lepirudin	10.73028	0.00000	0.00000	0.00000	1.24455	0.08665	3.82900	0.00000	10.49225	22.96235
lodoxamide	0.00000	0.00000	0.00000	20.23280	0.00000	0.00000	6.50156	3.02128	0.00000	0.00000
tizanidine	9.47352	8.18130	0.00000	5.02835	33.14712	3.78396	6.64709	12.61610	5.38177	5.38784
lacosamide	0.00000	0.00000	0.00000	0.81363	0.00000	1.06450	12.47909	29.62691	0.00000	0.00504
risedronic.acid	33.22299	0.00032	13.76729	0.00000	2.60414	13.57826	1.19997	0.00000	0.19125	0.00000
fampridine	0.00000	0.00000	0.00000	0.00000	0.00000	18.83127	7.90883	7.47375	0.00000	0.00000
tapentadol	4.25439	0.14469	2.46583	0.00000	0.00000	0.00000	14.60444	24.21085	0.00000	0.00003
indacaterol	0.00000	12.77118	9.75238	0.00000	0.00000	18.79944	2.96252	0.00000	4.22384	0.00000
fesoterodine	4.42260	0.00000	0.00000	6.05043	0.00000	14.45825	3.91094	14.02539	0.42185	0.00000
pentosan.polysulfate.sodium	12.38513	0.00000	0.00000	0.00000	0.00000	0.00000	13.87709	6.10065	0.00000	0.00000
interferon.alfa-2b	8.22852	0.00000	21.45486	4.16375	1.08196	11.77582	6.80994	20.70236	9.16049	11.95892
eflornithine	1.35424	0.00000	0.00000	22.83620	0.00000	0.00000	13.56856	3.02657	0.00000	0.00001
insulin.detemir	4.56528	0.00000	3.24097	0.73840	1.83732	22.58889	8.39088	0.00000	0.00000	1.08891
olodaterol	0.00000	0.00000	0.00000	0.00000	0.00000	20.26944	8.29386	0.00000	0.00000	0.00000
sulfasalazine	0.00000	0.00000	0.00000	1.44902	0.00000	0.00000	19.76318	0.00000	1.65716	10.52153
venlafaxine	13.06186	6.82154	6.53626	0.96926	37.65509	4.80317	4.07894	18.26486	10.56076	1.23682
cyclobenzaprine	0.00000	6.29301	0.00000	8.20873	0.00000	0.00000	10.36030	16.63093	0.00000	0.00000
montelukast	0.00000	0.00000	0.00000	0.00000	3.81088	15.91736	12.84418	0.00000	4.18897	0.00000
cobicistat	0.00000	0.00000	0.00000	0.00000	0.00000	0.00000	16.45112	11.45287	17.13371	0.00000
travoprost	2.71901	6.25449	11.30267	31.67693	4.38342	7.11065	0.05540	6.36094	0.00000	0.00000
labetalol	3.01187	6.26644	0.00000	3.95116	0.00000	17.40070	0.00000	23.40359	0.00000	3.92864
orciprenaline	0.03238	23.53995	0.00000	0.02334	0.00000	5.83320	5.22518	8.91607	0.00000	0.00000
iotrolan	13.31551	15.46446	0.00000	0.00000	0.00000	0.00000	6.69396	0.04066	0.00000	0.00000
methotrexate	0.00000	0.00000	0.00000	7.53210	0.00000	4.60814	9.71857	9.59635	7.92341	8.87792
rotigotine	0.00387	0.03426	3.18829	0.51954	0.00000	20.97101	3.12175	29.44064	0.00000	0.00046
nicotine	10.49520	0.00000	0.00000	6.03461	5.13374	4.68414	15.44212	0.00000	0.00000	0.64401
mifamurtide	1.86134	18.81815	22.95297	3.06072	0.00000	8.91464	1.38117	6.75271	0.06739	29.72143
sitagliptin	0.00000	0.00000	0.00000	0.00000	0.00000	16.61078	4.26070	0.00000	0.00000	0.00000
progesterone	27.47400	0.00000	0.00000	0.00000	0.00000	14.43844	6.69885	1.76527	0.00000	0.00000
valsartan	0.00000	14.98818	4.84709	0.00000	0.00000	18.12161	0.67659	0.00000	6.76098	0.00000
methylphenidate	4.56141	0.12170	20.53908	6.59506	0.00000	13.37467	4.42670	29.38726	0.00000	0.00000
pemetrexed	5.57516	2.38860	0.00000	2.77576	0.00000	2.13445	10.59310	0.00000	0.01413	33.12885
docetaxel	1.77672	15.31629	0.00000	3.76381	0.00000	0.00072	0.87875	0.00000	0.26330	13.49427
cilazapril	0.00000	20.30631	0.00000	0.00000	0.00000	4.54002	5.39420	0.54976	0.00009	0.00880
desloratadine	0.00000	0.00000	12.37071	0.00000	0.00000	16.70714	8.55213	0.00000	0.00000	0.00000
iopamidol	12.67322	11.28648	4.66188	3.96493	0.00000	5.01855	5.39850	0.00000	0.00000	0.00000
insulin.lispro	0.00114	0.00000	0.00000	0.00000	0.00000	25.33450	8.41611	0.00000	0.00000	0.00000
posaconazole	0.00000	0.00000	15.47883	0.00000	0.00000	4.07227	13.70042	0.00000	16.59311	11.77067
perindopril	11.11018	13.14458	0.00000	0.00000	2.64850	14.65754	1.57299	0.00000	9.09083	0.00000
paroxetine	12.15949	8.98045	6.33064	1.52696	37.47720	3.93512	4.35589	15.89438	6.57751	2.63594
pilocarpine	9.04875	9.02535	0.00000	0.00000	0.00000	0.00000	8.03553	14.32218	0.00000	0.00012
rescinnamine	16.56251	8.78387	0.00000	8.40590	0.41030	15.93004	0.00000	0.00000	0.00000	0.00000
carbamazepine	0.00000	0.00000	3.30909	0.14222	17.28585	12.43501	8.13505	19.71306	10.85711	0.00000
nelfinavir	0.00000	0.00000	0.00000	0.00000	0.00000	4.61918	16.22187	0.00000	2.07632	10.02115
valganciclovir	2.45540	18.19824	9.45876	2.43950	0.00000	9.49184	0.00003	0.01794	13.56173	23.89368
exemestane	35.55881	0.00009	9.34424	0.00000	0.00000	12.78485	4.09588	5.60667	1.01522	0.04175
prazosin	0.00000	22.18276	0.00000	0.00000	0.00000	2.62839	5.46540	8.25845	0.00000	0.00000
citalopram	11.14847	7.39579	7.61271	0.00029	35.73217	4.98965	5.12254	18.01532	6.87803	2.50644
macitentan	0.00000	0.00000	15.65195	0.00000	0.00000	21.68801	1.83424	0.00000	0.00000	1.08887
lamivudine.and.abacavir	0.00000	0.00000	0.00000	0.00000	0.00000	3.04156	12.13553	11.09556	0.00000	13.86588
amsacrine	0.00000	4.76272	0.00000	0.92975	0.00000	0.00000	6.84495	10.40395	4.24023	11.88379
micafungin	0.00000	14.00974	22.98496	0.00000	0.00000	5.40757	0.63437	0.00000	18.65238	6.27843
estazolam	4.69132	4.04137	0.00000	5.32534	22.08785	7.70097	5.01987	18.95280	0.00000	0.12144
ambrisentan	0.00827	9.75937	4.18616	0.00000	0.00000	20.34490	5.04256	2.01858	0.00000	0.00000
gemfibrozil	0.00000	9.59607	5.87723	1.43289	2.92882	4.44820	15.37194	0.06393	0.00000	0.00000
levosimendan	0.00000	0.00000	21.03000	0.00000	0.00000	0.00000	0.00000	0.00000	0.00000	0.00000
halofantrine	0.00000	0.00000	0.00000	0.00000	0.00000	9.86833	14.45380	0.81746	0.00000	4.73182
esmolol	0.00000	13.11152	4.13821	6.12996	0.00000	0.00000	8.62035	13.37701	0.00000	0.00000
vinorelbine	0.00000	1.10726	5.37165	0.00022	0.00000	1.88602	10.27108	9.03243	2.10440	32.31359
apremilast	0.00000	0.00000	0.00000	0.00000	0.00000	14.67861	9.73948	0.00000	0.00000	0.00000
dapsone	0.00000	0.00000	0.00000	25.56221	0.00000	16.62190	0.00000	0.00000	0.00000	0.00000
tigecycline	0.00000	4.14551	15.89949	0.00000	0.00000	4.19012	11.73371	0.00000	23.32624	11.27044
azithromycin	8.38244	0.00000	0.00000	19.54486	0.00000	0.10931	13.66385	2.65693	0.00000	6.85067
dipyridamole	8.42261	23.16869	0.00000	2.87249	14.06607	0.69624	2.81734	0.58196	0.00000	9.35021
brinzolamide	0.01961	5.93305	0.00000	20.00067	0.00000	5.82535	2.52831	3.43126	0.00000	0.00000
cinacalcet	20.92462	1.81770	0.00000	0.00000	0.00000	10.51489	9.15093	0.00000	15.73288	4.21370
goserelin	46.82903	4.91646	0.00000	3.68643	2.21289	6.47717	0.07893	0.24442	3.81935	3.81919
metformin	0.00001	0.00000	7.96009	0.00000	0.00000	16.06864	15.62559	0.00000	0.65569	0.00000
zonisamide	6.88006	6.23516	0.00000	1.87710	30.68117	5.47933	5.76529	18.70935	1.50991	6.91403
idarubicin	0.00006	0.00000	0.00000	0.00000	0.00000	1.85202	17.17010	0.00000	0.00000	21.23259
zolpidem	6.85830	7.85901	13.51556	6.36219	29.09081	9.45961	2.02804	17.02234	0.25435	1.62877
mifepristone	0.00669	4.53596	0.00000	0.00000	0.00000	23.03750	11.56160	5.31379	7.04052	0.00000
cerivastatin	0.00009	1.89004	0.00000	0.00000	0.00000	17.85861	6.52967	0.00000	0.00000	0.00000
rosuvastatin	0.00052	0.00000	0.00000	0.00000	1.69142	10.63050	13.45267	0.00000	5.69303	0.00000
fluvastatin	4.38644	0.00000	15.17939	0.00000	4.57223	18.96228	7.18171	0.00000	0.77336	0.00000
valdecoxib	1.46260	0.00000	0.00000	0.00000	0.00000	17.07592	12.95081	0.00000	0.00000	0.00000
fosfomycin	2.49276	0.00000	0.00000	0.00000	0.00000	0.00000	17.03776	0.00000	0.00000	0.00000
ibandronic.acid	20.42499	0.00000	9.40737	0.00000	1.62015	16.24146	4.09990	0.00000	13.75730	0.00000
ziprasidone	2.31599	8.89514	5.54228	3.63472	39.62723	5.84354	3.96047	18.67718	6.44712	4.28146
zanamivir	3.81339	0.25451	0.00000	2.27816	0.00000	13.54036	2.35665	0.00000	0.00000	12.92587
zolmitriptan	8.38196	8.64279	7.37059	8.24281	27.62997	4.39537	1.23730	13.52492	0.93386	3.84038
oseltamivir	0.51760	0.00006	0.00000	4.18528	3.40330	19.67192	9.18109	0.00000	0.00000	0.00000
entecavir	0.00000	0.00000	8.26251	0.00000	0.00000	10.95116	12.59063	0.00000	21.23104	0.00000
cyproterone	13.13568	9.83953	0.00000	0.00000	0.00000	0.00000	0.00000	0.00000	0.58089	2.86715
doripenem	0.00000	0.00000	3.19317	0.00000	0.00000	0.00000	16.08081	0.00000	0.00000	18.36993
aztreonam	0.00000	10.65818	9.68305	7.64074	0.00000	12.77289	5.77927	0.00000	15.94496	1.75211
ibuprofen	0.00000	20.00911	18.59171	0.00000	0.00000	6.84882	4.10581	0.00000	28.84065	0.00000
lidocaine	0.00000	2.29746	7.17254	0.00000	0.00000	0.00000	10.95618	0.00000	0.00000	0.00000
candesartan	0.00000	14.34475	0.00000	0.00000	0.00000	0.00000	2.16505	0.00000	5.79844	0.00000
topiramate	14.91870	6.82072	15.90011	0.00000	44.81088	3.66309	0.00000	15.87939	8.98035	6.63499
fosphenytoin	2.28394	13.32630	0.00000	0.00001	43.63076	0.04508	5.88652	12.16311	0.00000	14.58041
quetiapine	9.13431	6.47433	17.19781	3.46170	34.92823	8.34786	2.46861	19.85608	8.99631	1.66344
ciprofloxacin	6.83026	3.14014	1.16934	22.41778	6.15523	0.00058	5.89417	9.49942	13.37361	2.30531
umeclidinium.bromide	0.00000	0.00000	0.00000	0.00000	0.00000	18.11901	0.00000	0.00000	0.00000	0.00000
ceftriaxone	2.90098	0.00000	0.00000	5.38008	1.72789	0.00000	13.45289	0.00000	16.78368	1.95325
cefepime	0.00000	0.00000	0.00000	0.21292	0.00000	9.76413	10.85451	0.00000	3.66770	13.05487
zoledronic.acid	10.48267	11.27761	23.57817	6.50632	4.46342	9.93671	0.08049	5.55218	16.49935	12.58941
amlexanox	0.00032	0.00000	0.00000	9.21621	0.00000	2.52993	13.17434	0.00000	0.00000	4.30018
amlodipine	0.00000	7.54646	0.00000	0.00000	0.00000	0.00000	15.16683	0.00000	0.00000	0.00000
nebivolol	0.00000	7.38966	0.00000	0.00000	0.00000	7.11422	12.25035	0.00000	0.00000	0.00000
ganciclovir	0.00000	21.10867	0.53527	13.48016	0.00000	5.16885	2.53559	0.00000	5.81913	24.06382
ciclesonide	0.00257	0.34345	4.19329	14.27272	0.00000	19.28942	1.51292	6.53367	3.53386	0.00000
fidaxomicin	0.00000	0.00000	0.00000	0.00000	0.00000	0.00000	15.75599	0.00000	0.73390	11.64278
silodosin	0.00000	10.90235	0.00000	0.00000	0.00000	12.43862	2.56980	1.07579	0.00000	0.00000
vancomycin	0.00000	0.00000	17.32593	0.00000	0.00000	0.00000	18.43554	0.00000	2.75194	0.00000
vildagliptin	0.00000	3.21331	2.30075	0.00000	0.00000	9.64262	9.38367	8.59875	2.23190	0.40525
cabozantinib	4.54873	3.61563	0.00000	15.29748	0.00000	0.00926	14.71850	0.00000	15.20880	0.00000
olmesartan.medoxomil	10.34713	9.27092	0.00023	0.00000	0.00000	17.65479	0.01121	2.53131	19.91937	0.00000
escitalopram	9.84108	4.65005	20.81732	8.22058	38.51811	6.05785	2.57287	16.84500	9.99278	0.00000
ziconotide	0.00000	6.69977	14.10578	0.00000	0.00000	9.35952	2.13622	30.69197	0.00000	7.76012
saccharated.iron.oxide	0.18326	14.57945	0.00000	0.00089	0.00000	15.79368	8.40122	0.00000	0.00000	0.00000
radium.(223Ra).dichloride	0.00000	0.00000	0.00000	0.00000	0.00000	0.00000	13.76984	0.00000	11.55193	13.91223
buserelin	39.32849	1.17458	2.99810	11.70994	0.00000	7.77035	3.43041	1.62453	0.00000	0.00000
lasofoxifene	16.46263	3.40754	17.62980	7.32947	21.76923	0.00000	2.58554	2.58470	12.92384	0.00000
sumatriptan	3.67235	12.56525	20.58694	17.22525	16.33356	5.20266	0.03258	12.80991	0.00000	4.39248
etonogestrel	30.19306	0.00000	0.00000	0.34354	0.00000	10.30780	4.67547	0.00000	0.00000	8.05078
bicalutamide	29.64227	0.00032	0.00000	0.00000	0.00000	6.13757	7.52652	4.24651	17.16651	2.40728
eslicarbazepine	0.00000	0.00000	14.01911	0.00000	0.00000	14.47000	0.18282	0.00000	4.54839	0.00000
suvorexant	0.00000	0.00000	0.00000	0.00000	0.00000	10.60297	12.07019	5.78273	0.00000	0.00000
diltiazem	10.82292	23.35681	0.00000	0.00000	6.69087	12.12080	0.00000	4.60212	3.67647	0.00000
dexamethasone	1.04797	2.07651	10.21134	31.13301	0.00000	3.65623	0.00000	0.00000	0.00000	0.00000
trimetrexate	0.00000	0.00000	0.00000	0.00000	0.00000	0.00000	10.74259	3.92776	15.77569	13.42281
isotretinoin	0.00000	0.00000	0.00000	34.66645	0.00000	0.00000	10.85408	0.00000	0.00000	0.00000
lurasidone	0.35973	7.71193	0.00000	0.00000	6.54036	14.67120	2.59443	24.28571	7.96817	0.01903
axitinib	13.87223	8.54962	3.31936	3.81401	0.00000	4.94162	4.79222	0.00000	33.44340	9.19307
estramustine	23.98619	11.40565	0.00000	9.09644	0.00000	0.00000	3.08733	4.99942	9.31897	7.25385
teduglutide	0.00000	0.00000	5.48943	0.00000	0.00000	11.42523	15.28714	0.00000	0.00000	0.00000
desonide	0.00000	0.00000	16.75296	18.27311	0.00000	14.69693	0.00000	0.00000	0.00000	0.00000
argatroban	0.00314	26.79102	7.07711	0.00000	5.10091	1.38671	0.00987	0.00000	0.00000	25.96913
flutemetamol.(18F)	0.17641	6.46205	2.59188	1.11256	0.00000	0.00000	10.60916	3.08662	0.00000	0.00000
naphazoline	0.00000	0.00000	0.00000	17.43095	0.00000	0.00000	0.00000	0.00000	0.00000	0.00000
amprenavir	0.00000	0.00000	12.07047	0.00000	0.00000	0.00000	19.71944	6.51620	23.04988	0.00000
plerixafor	1.94653	0.00000	3.43479	3.27121	0.00000	4.08982	15.83056	10.21682	0.00000	10.81153
ezetimibe	0.00001	0.00000	8.59216	0.00000	0.00000	20.53731	10.06314	0.00000	0.00121	0.00000
caspofungin	0.00000	10.41307	27.91967	7.08022	0.00000	5.15140	3.33172	2.72543	29.41846	12.04328
ecallantide	0.00000	0.00000	0.00000	0.00000	0.00000	13.69559	15.67239	0.00000	0.00000	0.00000
vemurafenib	0.00000	0.00000	7.19960	17.93844	0.00000	11.18438	12.20915	0.00000	21.45226	0.00000
glutamine	32.14629	0.00000	15.90200	0.00000	2.03958	2.77702	8.09469	0.00000	0.00002	17.42990
hyoscyamine	0.00000	7.08668	0.00000	9.95748	0.00000	0.00000	1.39726	10.33453	0.00000	0.86594
baclofen	0.00127	8.80317	7.68085	0.00000	26.29205	0.79169	5.29465	22.04220	0.00000	12.33264
sirolimus	18.21237	10.17466	0.00000	0.00000	0.00000	6.66098	4.69535	2.64450	32.04000	8.64946
norfloxacin	0.00000	0.00000	0.00000	0.00000	0.00000	0.00000	14.49666	0.00000	18.57294	0.00000
carmustine	0.00000	7.95388	0.00000	0.00000	19.86752	6.98008	0.11114	9.08973	3.91849	28.63580
dexmedetomidine	0.00000	29.71191	0.00000	0.00000	6.80681	0.00000	0.00000	0.00000	6.99908	19.02548
desmopressin	0.88828	0.00361	2.47180	9.26726	0.00000	20.61382	5.50826	8.24948	2.19272	0.00026
raloxifene	37.81304	7.15663	6.40641	0.00000	0.46565	11.73591	0.08037	0.00000	3.30144	0.00000
propranolol	0.00000	2.85221	0.00000	0.00000	0.00000	11.64960	7.00921	19.82488	0.00000	0.00000
alprazolam	0.92566	2.65971	19.89121	0.00000	13.37245	14.10626	2.43430	36.42253	0.00000	0.00000
fotemustine	0.00000	0.00000	0.00000	10.64423	0.00000	4.38725	6.29983	0.00000	0.00000	8.80939
febuxostat	1.82906	0.00000	4.04594	0.00000	0.00000	0.74641	16.81209	0.00000	0.00000	2.79585
teniposide	0.00000	0.00000	0.00000	0.00000	0.00000	0.00000	14.10077	0.00000	0.84739	28.40984
penbutolol	3.66725	2.86518	0.00000	0.00000	0.00000	11.33133	10.67227	5.19514	0.00000	0.00000
belinostat	0.00000	8.95693	0.00000	0.00000	0.00000	2.12584	14.97504	0.00000	7.61702	15.54972
gadoteridol	3.03409	11.63866	0.00000	8.87646	6.27295	0.00000	7.70883	0.00000	0.00000	0.00000
treprostinil	0.00000	27.77057	6.30287	0.00004	0.00000	12.98565	2.15133	0.00000	0.00000	0.00000
gabapentin	10.84628	5.81819	9.74867	4.46600	36.04084	7.82760	1.31903	16.10700	5.18282	6.16719
furosemide	0.00000	5.79599	0.00000	0.00000	0.00314	0.00000	0.00000	9.47254	28.52098	0.00000
cimetidine	0.00000	4.31641	0.00000	0.00000	0.00000	4.46282	14.63496	0.00264	7.74346	2.56975
cilostazol	0.00000	10.70576	0.00000	0.00000	0.00647	19.55707	6.85610	0.00000	0.00000	0.00000
finasteride	16.44526	8.75125	0.00000	0.00000	0.00000	11.55650	0.00000	14.81381	0.00000	0.00000
aciclovir	0.00000	0.00000	0.00000	18.59678	0.00000	9.36309	7.66241	8.74653	0.00000	10.76305
amoxicillin	0.00000	0.00000	0.00000	3.76721	4.26655	0.00000	16.79119	0.00000	0.02522	0.86833
sildenafil	8.75591	12.04179	1.46326	8.94456	0.14267	17.73237	1.16591	0.72508	0.00001	4.96340
regadenoson	0.00000	28.06935	2.94373	0.00000	0.00000	0.00000	4.77670	0.00000	0.00000	0.00000
levonorgestrel	37.46302	0.00000	10.39640	0.00000	0.00000	0.00000	11.13173	0.00000	0.00000	0.00000
daptomycin	1.41274	14.87673	24.95220	5.74660	9.29192	4.47809	5.08752	0.00000	17.05618	11.94715
heparin	0.00000	10.57592	0.00000	0.00000	0.00000	0.00000	4.56039	0.00000	0.00000	25.79304
ropivacaine	0.00000	22.78171	20.03947	0.00000	18.26357	0.09627	2.23362	0.00000	9.25723	17.73099
teriparatide	14.14269	14.08436	1.42166	6.45221	0.00000	12.01542	2.06585	0.00000	0.00000	6.89950
deferoxamine	0.00000	0.88757	3.93886	23.04544	1.14326	11.99961	6.43175	0.00000	0.00000	2.68053
paricalcitol	9.61639	14.60196	0.00000	7.27377	0.00000	12.74499	0.00000	5.61914	9.93556	8.87617
prasugrel	2.18517	13.43684	0.00000	0.00000	0.00000	5.30217	5.92388	0.00000	11.79201	13.04220
auranofin	0.00000	0.00000	0.00000	0.00000	0.00000	0.00000	19.87825	0.00000	16.85333	7.18482
rosiglitazone	0.00000	3.01833	0.00000	0.00000	0.00000	14.85592	0.00000	0.00000	8.90772	9.31005
bosutinib	0.00000	0.00000	0.00000	0.00000	0.00000	0.00000	17.72410	0.00000	15.25661	5.81325
muromonab-CD3	4.32434	27.73055	4.15198	6.20519	0.00000	0.28235	1.15185	1.82409	0.00000	26.56305
rivastigmine	10.96070	12.33325	10.80445	7.43329	43.70116	3.81605	0.00113	11.41953	10.47988	7.44984
eletriptan	7.02404	7.21659	9.29613	2.38648	27.58360	4.35326	4.44958	14.24467	0.00000	4.13188
frovatriptan	8.31632	5.39693	0.00000	6.87995	19.41626	7.96354	1.81666	17.02914	0.00000	3.89385
olopatadine	0.00000	1.34955	5.77791	2.50970	0.00000	14.78831	9.14877	0.00000	0.00000	0.00000
fluticasone.furoate	0.40820	0.00000	0.00000	12.01931	0.00000	22.45721	2.71450	0.00000	0.00000	0.00000
eltrombopag	0.00000	0.00000	0.00000	0.00001	0.00000	20.62576	10.08312	0.00000	17.52020	6.34819
estrone	32.50818	1.23712	0.00000	1.84761	7.18311	8.57827	6.13118	0.00000	0.38342	0.00000
valproic.acid	0.25050	0.00000	0.00000	0.00000	2.18160	16.91476	4.51233	30.56153	0.00000	13.13930
bedaquiline	0.00000	2.69685	0.00000	0.00000	0.00000	12.98547	12.41150	0.00000	11.71152	0.00000
bivalirudin	11.35193	20.31546	0.00000	0.00000	0.00000	0.00000	2.62777	0.00000	0.00000	20.64224
estradiol	36.80002	0.50247	3.47913	15.29313	3.14043	11.22368	1.63652	0.00000	0.00000	0.00000
hydrocortisone	0.00000	0.00000	4.84946	24.19954	0.00000	0.00000	10.12080	0.00000	0.00000	0.00000
modafinil	9.09652	8.89546	0.00000	5.19726	9.35294	0.00000	3.09849	10.80611	0.00000	0.00000
trospium	7.13640	0.00000	0.00000	7.80154	0.00000	14.23147	10.27037	2.94840	0.00000	0.00000
lomefloxacin	0.00000	0.00000	0.00000	0.28981	2.41430	0.00000	16.76990	0.00000	12.85034	0.00000
ceftaroline.fosamil	0.00000	0.00000	0.00000	0.00000	0.00000	0.00000	16.19958	0.00000	7.76754	2.95818
crizotinib	6.54662	12.59626	17.41484	0.00000	0.00000	0.00000	10.16828	0.00000	22.52101	6.49314
atracurium	0.00000	8.80305	1.54093	7.48483	0.00000	0.00000	4.81523	0.00000	0.00000	0.00000
acitretin	16.03865	0.00000	0.00000	6.60232	0.00000	0.00000	4.50735	14.04563	25.88054	0.00000
memantine	3.90168	12.35500	0.00000	3.03612	34.45356	6.97779	1.81476	12.61960	2.93456	13.10649
meloxicam	16.04584	1.65984	15.80608	0.14261	8.55763	10.42119	7.91474	0.00000	4.13522	3.35677
dacarbazine	0.00000	1.13224	0.00000	4.90148	0.00000	0.00000	17.86678	0.00000	0.01387	8.78982
tegaserod	6.29122	0.00000	0.00000	0.00000	0.00000	19.82185	8.71854	0.00000	0.00000	0.00000
ospemifene	13.90782	0.00000	15.35701	0.00000	0.00000	0.00000	0.00002	0.00000	0.00000	0.00000
oxycodone	0.00000	1.35009	0.00000	0.00000	0.00000	0.00000	21.89870	4.97284	0.00000	0.00000
dapagliflozin	0.80270	1.89320	0.00000	0.00000	0.00000	16.61638	5.37565	0.00002	2.30909	5.36450
levocarnitine	16.86013	18.50050	7.06671	0.00000	0.00000	4.43481	5.78019	0.00000	7.64667	0.00001
betaxolol	1.88335	10.94507	0.00000	0.00000	0.00000	12.48416	4.75219	15.84521	0.00000	0.00000
betahistine	0.29710	0.00000	0.00000	2.12074	0.00000	2.58004	9.54976	4.19465	0.00000	2.55007
rabeprazole	2.17854	6.29718	0.00000	0.02046	19.59797	0.00000	11.83957	5.53173	0.00000	4.56051
carvedilol	10.83997	17.90998	0.00002	0.00000	9.40475	7.69440	0.00000	8.02989	24.20421	5.91201
nabilone	0.00000	2.37083	0.00000	0.00000	0.00000	0.00000	8.33423	29.16576	0.00000	0.00000
naratriptan	6.73209	9.00549	8.70682	6.86898	21.04529	5.64969	2.77559	11.31541	2.67550	4.27140
iodixanol	0.00000	1.38880	4.38009	7.51504	0.00000	0.00000	12.25043	14.61258	0.00000	0.57011
nefazodone	10.76715	5.26574	0.00000	3.18686	33.18846	3.51434	4.99381	13.66440	5.42903	2.46809
tamoxifen	41.93004	0.05440	0.00000	0.00000	0.00000	9.76142	2.14362	0.00000	21.24058	0.08927
sulfamethoxazole.and.trimethoprim	0.00000	3.69911	0.00000	0.00002	3.82847	0.00000	10.51160	0.00000	6.54440	0.00544
propafenone	0.40825	26.40327	1.57757	2.12245	3.47220	8.96665	0.64306	4.28585	6.07655	6.41009
pasireotide	0.00036	0.09365	1.25837	0.93535	0.74865	13.56567	15.20004	0.00000	30.03318	0.00000
bleomycin	0.00000	0.00000	0.00000	0.00000	0.00000	1.47769	3.15149	0.00000	0.00000	22.07010
trimethoprim	0.00000	6.09075	0.00000	1.19504	3.97346	0.00000	11.42958	0.04850	6.61075	0.00322
mercaptamine	5.88557	0.00041	0.00000	0.00000	9.37141	3.24781	14.76638	8.05369	0.00000	10.34493
desvenlafaxine	0.62604	0.00000	0.00000	0.00000	0.00000	0.00000	9.95539	35.72081	8.59022	0.00000
urofollitropin	36.01327	0.00000	13.56008	1.99720	0.00000	8.13282	4.24165	0.00000	0.00000	6.08690
flucloxacillin	0.00001	0.00000	3.71032	0.00000	3.31158	0.00000	13.85228	0.00000	0.00000	3.33595
dofetilide	0.00000	6.24535	0.00000	0.00000	0.00000	18.94132	8.64027	0.00000	0.00000	0.00000
meropenem	3.18594	12.36347	0.00000	0.00000	0.00000	0.05525	9.59965	0.00000	0.05888	12.54232
fluticasone	0.00000	2.43519	14.65098	27.58956	0.00000	19.32358	1.83498	0.00000	0.00000	0.00000
omeprazole	0.00000	0.00000	5.16185	3.16393	14.99159	7.41823	12.60136	7.04485	4.64602	6.78480
ondansetron	0.00000	17.76088	4.54797	2.15491	0.00000	0.00000	4.75145	16.15959	0.00000	10.99689
ciclopirox	0.00000	0.00000	0.00000	19.49746	0.00000	0.00000	4.55760	0.00000	0.00000	0.00000
pirbuterol	1.37397	16.15995	0.00000	0.00000	0.00000	7.60253	2.50095	8.20485	0.00000	0.00000
timolol	5.07205	19.83036	0.00000	20.49593	0.00000	0.00000	1.29609	7.13210	0.00000	0.00002
lanthanum.carbonate	0.00000	7.53729	0.00000	0.00000	0.00000	11.95069	11.19561	0.00000	1.85530	0.00000
nafarelin	33.53715	0.00000	0.00000	0.00000	0.00000	8.05103	0.00000	0.00000	0.00000	0.00000
temsirolimus	1.87386	0.00000	0.00000	0.00000	0.60858	6.96601	0.00000	0.00000	13.83300	16.06711
pegvisomant	0.00000	9.31859	1.74693	16.98211	3.68566	20.58845	3.39667	0.00000	0.00000	1.06739
nesiritide	0.00000	13.76792	0.00000	0.00000	0.00000	0.00002	12.98229	0.00000	3.85014	0.09260
dicycloverine	0.00000	9.62797	0.00000	0.00000	0.00000	0.00000	10.56332	12.80351	0.00000	0.00000
atazanavir	0.00000	3.00210	7.13934	4.24881	0.00000	12.41656	5.17283	13.92354	26.14578	0.00000
gatifloxacin	0.00000	0.00000	0.00000	25.34225	0.00000	5.11605	2.66662	0.00000	0.00000	0.00000
sapropterin	0.00000	0.00000	1.51458	0.00000	0.00000	21.94434	5.37645	0.00000	0.00000	0.00000
mycophenolic.acid	6.71796	16.77370	15.37212	0.00000	0.00009	12.44806	4.59002	0.00000	35.52706	2.76033
cefprozil	4.74313	0.00000	0.00000	4.81105	0.00000	0.00000	15.89107	0.00000	6.65921	0.00000
budesonide	21.51306	3.28959	15.81376	13.46930	0.00000	16.52320	2.41530	0.05045	0.00000	0.00000
verteporfin	0.00023	0.14000	5.91792	11.23965	8.20486	0.00000	11.86847	0.00000	0.00000	12.53386
misoprostol	10.25916	0.00000	0.00000	0.00000	0.00000	4.20236	13.00874	0.00000	0.00000	0.00000
piroxicam	1.51849	2.83194	0.00000	0.01629	0.00000	0.00000	19.98937	0.00000	0.00000	0.00000
ursodeoxycholic.acid	6.80623	0.00000	0.69103	0.00000	0.00000	20.14018	13.58480	0.00000	2.63038	0.00001
quinidine	3.52325	26.47833	0.00000	0.00000	0.00000	0.00000	8.01670	1.11355	0.00000	0.00000
mirtazapine	12.40806	6.47474	1.44369	1.24376	31.27536	5.26736	5.43913	16.81624	1.72790	5.34978
isosorbide.mononitrate	0.00000	2.61687	2.88597	0.00000	0.00000	0.00000	15.86473	5.03877	0.00000	0.00000
lorazepam	0.00000	11.52971	0.00000	0.00000	25.09625	0.00000	5.40688	8.37381	0.00000	9.14645
loratadine	1.99131	8.20432	0.00000	0.00000	0.00000	0.00000	8.73633	8.43454	0.00000	0.00000
atovaquone	0.00000	7.33133	0.00000	0.00000	0.00000	16.08629	11.90005	0.00000	21.90128	2.10822
albumin	0.00000	14.12735	13.82480	3.98199	0.00000	2.10363	7.24569	0.00000	0.00000	0.00000
calcitriol	15.52759	0.00000	0.00000	3.32505	5.08749	0.00000	2.74699	0.00000	0.00000	0.00000
digoxin	0.00000	14.58176	0.00000	0.00000	0.00000	0.00000	11.07384	0.00000	0.00000	0.00000
esomeprazole	0.00000	0.00000	12.83422	0.00000	0.00000	1.36189	21.75822	0.00000	0.00000	0.00000
dexlansoprazole	0.00000	0.00000	0.00000	0.00000	0.00000	8.82628	12.44034	0.00000	0.00000	0.00000
sodium.aurothiomalate	0.00000	0.00000	0.00000	0.00000	0.00000	0.00000	13.78647	0.00000	18.31623	0.00000
olsalazine	11.23160	0.00000	0.00000	0.00000	0.00000	10.53983	13.99890	0.00000	1.09882	0.00000
granisetron	0.00000	13.78873	0.00000	0.00000	0.00000	4.45002	12.43678	0.00000	4.62391	10.15647
hydrocodone	0.00000	6.17921	0.00000	0.00000	0.00000	14.61836	9.55903	5.12498	0.00000	0.00000
carboplatin	0.00000	0.65906	0.00000	0.18293	0.00000	1.66513	13.15512	0.00000	20.47552	20.08659
samarium.(153Sm).lexidronam	1.41418	7.47183	0.00000	0.00000	0.00000	7.09190	0.00000	0.00000	0.05131	32.94951
eszopiclone	14.55088	0.00031	0.00000	2.12511	31.14893	8.07015	6.90959	13.39180	0.00001	4.20055
technetium.(99mTc).exametazime	0.00000	12.45351	0.00000	2.23182	0.12874	0.00000	6.44793	0.00000	0.00000	0.00000
doxercalciferol	6.23659	3.18336	0.00000	0.00001	0.00000	2.44458	11.95842	15.11653	0.00000	12.45939
capecitabine	8.64307	9.31409	0.08444	16.85227	15.19125	5.55942	1.71718	1.83815	23.69473	16.61939
leuprorelin	33.44567	0.48159	9.04170	0.00000	0.00000	0.00000	9.26720	0.00000	0.00000	12.73167
salmeterol.and.fluticasone	9.59571	14.43658	2.43882	9.39438	0.00000	9.67372	0.00000	0.00000	0.00058	7.79808
fosinopril	0.00000	15.51505	0.00000	0.00000	0.00000	0.00000	5.57528	3.86136	0.00000	0.00000
bepridil	0.82509	21.26711	2.51001	0.00000	0.00000	10.98708	6.31079	2.28717	0.00000	0.00000
tedizolid	0.00000	0.45953	0.00000	0.00000	0.00000	0.39346	16.35750	0.00000	0.00000	0.00000
pregabalin	11.05034	8.96893	9.38806	2.58697	42.73086	4.73157	1.38810	14.13490	11.32338	4.25651
iopromide	0.00000	14.85180	0.00000	5.14838	0.00000	7.26908	0.00000	8.51244	0.00000	3.33075
iohexol	0.00000	0.00000	10.79618	5.75751	0.00000	6.66177	7.21956	0.00000	0.00000	0.00000
amantadine	0.00000	3.15206	5.28265	0.00000	0.00000	8.90457	4.20368	26.67868	0.00000	0.00000
romiplostim	0.02183	0.10122	0.00000	0.00000	0.00000	22.22362	12.26140	0.23260	0.00000	0.00000
vismodegib	2.89192	0.00000	0.00000	0.00000	0.00000	5.73132	21.86525	1.75753	6.70060	0.00267
fluorescein	0.00000	11.76055	6.74925	0.05803	6.58556	0.00000	12.37387	0.00003	0.00000	0.15728
valaciclovir	10.30804	3.99552	0.00000	7.30960	3.02693	17.13544	2.61547	8.87760	1.88265	7.88913
tolterodine	7.36917	3.31951	0.00000	2.94582	0.00000	7.84269	10.35926	10.32094	0.00000	0.00000
trovafloxacin	2.09238	0.00000	0.00000	0.09420	0.00000	0.00000	18.21035	0.00000	0.00000	0.00000
olanzapine	9.43135	8.49490	9.41744	1.28923	42.75490	7.24796	2.31062	17.20833	10.29450	1.34875
ofloxacin	0.43216	0.00004	0.00000	11.63874	0.00000	0.00000	12.97853	6.21710	0.00000	0.00000
aliskiren	0.00000	8.40751	0.00000	0.25564	0.00000	14.40984	5.89851	0.00000	14.15392	0.00000
clopidogrel	0.00000	0.00000	0.00000	0.00000	11.25195	0.00000	14.26459	0.00000	5.48263	5.33903
haloperidol	0.00000	5.29590	0.00000	0.99865	4.40352	0.00000	0.84501	0.56972	3.24296	4.51274
tramadol	6.74129	9.50911	19.39503	10.31945	32.25261	4.67827	1.65458	10.96936	15.62544	0.00000
metyrapone	0.00000	6.19481	0.00000	0.64702	0.00000	0.00000	12.68130	0.00000	0.00000	0.00000
secretin	0.00000	16.41507	4.01265	0.00000	0.00000	0.00000	6.82485	13.30039	3.36920	0.00000
pinaverium	0.00000	1.79136	0.00000	0.00000	0.03749	0.00000	13.39883	1.12186	0.00000	0.00000
streptozocin	0.00000	0.00000	0.00000	0.00000	0.00000	2.50054	6.21458	2.16295	0.00000	25.48712
mesna	0.97394	12.43288	0.00000	0.00000	0.00000	6.51793	9.98101	5.34724	0.00005	21.90583
tropisetron	0.00000	10.88397	0.00000	1.33269	0.00000	0.79639	10.56082	0.00000	0.00000	0.00000
ramipril	4.58869	23.30647	0.00000	0.00000	0.00000	7.70787	3.52190	0.00112	2.37829	0.00000
benazepril	0.00000	11.65887	0.00000	0.00000	0.00000	0.00000	0.00000	6.17032	0.00000	0.00000
fluoxetine	14.03118	7.26969	3.55156	0.46443	35.42955	4.79808	5.15045	16.55472	5.03557	4.29406
fluorouracil	0.17759	7.10734	0.00000	20.64011	0.00000	8.74691	10.21505	0.00000	0.00000	0.00000
flunitrazepam	0.00000	3.09238	0.00000	0.00000	0.00000	0.00000	7.95590	24.48357	0.00000	1.71786
mitoxantrone	27.18752	2.75630	0.82049	4.16767	0.00000	5.74143	2.32597	0.00000	28.08066	14.84408
bupropion	9.61308	5.48765	18.27944	4.92902	27.91532	8.31210	3.82566	21.53811	1.60875	0.06752
oxytocin	0.00000	5.89155	0.00000	0.00000	0.00000	0.00000	10.18920	0.00000	0.00000	0.00000
phentolamine	0.00000	25.65411	2.79060	0.00000	0.00000	0.83123	5.83792	0.00000	0.00000	0.00000
tofacitinib	0.00000	2.36726	0.00000	0.00000	0.00000	15.28012	4.80646	0.00000	0.00000	0.00000
selegiline	11.37313	9.29861	3.93914	5.35675	33.88984	6.05679	3.43304	15.52362	6.33426	2.66820
ponatinib	9.98356	6.06850	0.00000	0.00096	0.00000	10.20794	6.80870	0.00000	35.76536	6.74953
darunavir	7.26168	7.04987	0.00000	0.00000	0.00000	1.66081	7.75348	8.96613	26.35582	0.00000
triamcinolone	0.00000	0.00000	0.00000	16.18080	0.00000	22.62189	5.67210	0.00000	0.00000	0.00000
zidovudine	0.00000	0.00000	10.92114	0.43777	0.00000	9.85524	9.13030	4.88639	0.00000	27.45005
fingolimod	0.00000	2.34393	0.00000	5.66899	4.84119	18.42582	8.95523	3.95211	22.67645	0.00000
mipomersen	0.00000	5.77011	21.32508	5.69005	0.00000	12.11554	11.93889	0.00000	2.86237	8.79169
leflunomide	2.72398	0.00000	9.75789	3.15316	11.17604	14.70338	12.19545	0.00000	12.48348	4.58564
riociguat	0.00000	3.14531	3.09190	0.00000	0.00000	2.39804	21.72671	0.00000	0.86455	0.00000
varenicline	10.66825	6.53651	19.27755	5.89402	25.84013	5.82458	2.99169	17.62400	10.91146	0.87431
hydromorphone	1.60278	9.85567	0.00000	0.00000	0.00000	14.18725	10.55749	4.67214	0.00000	0.00000
ibrutinib	0.00000	0.00000	0.00000	0.00000	0.00000	14.22130	8.68006	0.57465	12.58941	16.68595
paclitaxel	0.80951	5.42305	0.00000	23.94287	0.00000	1.36969	5.78972	0.03016	14.05689	11.21523
mesalazine	32.78988	0.00000	6.00237	12.20219	11.76947	8.97504	0.54964	3.89732	8.00770	0.00008
loxapine	0.00000	11.48683	0.00000	3.24407	0.00000	0.00000	9.70269	11.20106	0.00000	0.00000
losartan	0.42606	12.32741	0.00000	0.00000	0.00000	22.40395	0.00000	5.79652	6.65096	4.93612
tirofiban	0.00000	10.21149	0.00000	5.39369	0.00000	5.19310	10.67202	0.00000	0.00000	0.00000
hydrochlorothiazide	0.00000	7.79448	0.00000	1.63427	0.00000	17.47617	6.67339	0.00000	0.00000	0.00000
hydralazine	6.93821	16.39013	6.94455	3.06660	0.00000	5.57491	2.33290	0.86579	12.18365	9.48643
naltrexone	4.38135	3.10362	0.00000	0.00000	0.00000	0.00000	13.54654	12.68104	0.00000	0.00000
ivermectin	0.00000	9.79720	0.79455	0.78653	4.60357	8.02478	8.13711	12.68668	2.27925	0.77746
azacitidine	0.00000	18.22077	34.83394	5.78579	0.00000	7.51318	2.64311	0.05645	2.02501	32.26722
epirubicin	13.32795	0.00000	0.00000	0.94537	0.00000	0.00000	10.99503	0.00000	0.00085	24.13883
indapamide	16.13967	14.61259	0.00000	0.00000	0.00000	13.62374	0.00009	1.64369	7.15965	0.00000
nevirapine	0.00000	0.00000	0.00000	0.83108	0.00000	1.93622	15.90333	0.00000	18.57989	11.13726
pentostatin	0.31723	0.00010	18.81476	3.81116	0.00000	12.84536	11.37416	0.00000	0.00000	27.95557
simvastatin	0.00000	8.06044	6.59304	0.81354	0.80038	18.28270	7.32603	0.00000	1.84130	0.00000
foscarnet	0.00000	0.00000	0.00000	0.00000	0.00000	0.94198	0.00000	0.00000	22.29261	10.48993
aminolevulinic.acid	0.00005	0.00000	0.41341	26.96151	0.00000	0.00000	6.62720	0.00000	18.14937	0.00000
ranolazine	0.00000	14.29727	0.00000	0.00000	0.00000	0.00000	8.25795	2.76303	0.00000	0.00000
famotidine	0.00038	0.00000	0.00000	0.00000	0.00000	14.87915	12.19365	0.00000	0.00000	0.00000
empagliflozin	0.00000	0.00000	0.00000	0.00000	0.00000	14.30619	4.89532	0.00000	0.00000	6.99858
nifedipine	8.14586	19.09715	2.71317	0.00000	0.00000	6.05418	4.07115	12.06707	0.00000	0.00000
desflurane	0.00000	25.14722	0.00000	4.24460	0.00000	8.35730	0.00000	0.00000	0.00000	0.00000
vandetanib	9.28975	6.44940	2.06818	9.25718	23.68177	8.06653	7.41393	0.00000	25.54296	0.00000
cyclophosphamide	0.00000	0.00000	0.00000	0.00000	0.00000	0.00000	11.17383	0.00000	11.74396	8.32997
ganirelix	0.00000	0.00000	0.00000	14.15800	0.00000	6.40490	0.00000	6.75455	0.00000	4.12433
deferasirox	0.83600	0.00000	0.72520	3.14095	8.97965	2.17968	16.47230	0.00000	20.43274	0.00000
nizatidine	10.25153	6.22801	0.00000	0.00000	0.00000	16.14150	5.09570	7.59058	0.00000	0.00000
abiraterone	19.44573	12.43526	0.00000	0.00000	0.00000	4.97514	0.00000	0.00010	3.75992	3.06205
vortioxetine	0.00000	0.00000	0.00000	0.00000	0.00000	0.00000	19.26450	3.92644	0.00000	0.00000
indinavir	0.01953	0.00000	0.00000	4.76721	0.00000	2.71763	12.78502	14.77710	19.56777	4.12796
lisinopril	8.52071	23.21121	0.00000	0.00000	0.01557	8.00519	0.08493	2.92468	10.61341	3.05065
donepezil	13.41976	10.70341	10.28202	3.96778	42.44027	3.86272	1.41481	12.82993	13.08300	3.75788
doxazosin	13.39237	6.43452	0.00000	2.93843	6.89231	11.43883	0.00000	26.30969	1.60141	2.46946
doxepin	4.45948	6.63472	9.43674	12.48032	13.24693	8.59820	0.94831	10.13581	9.27852	0.00000
degarelix	13.67796	0.00000	1.37817	13.61656	0.00000	14.26668	0.00499	11.56953	0.00000	0.00000
terbutaline	1.63778	24.24426	0.00000	0.00000	0.00000	0.00000	4.37454	9.10174	0.00000	0.00000
terazosin	11.03991	12.90373	0.61522	0.00000	0.00000	13.46023	1.25030	12.45598	0.00000	0.00000
clindamycin	14.64349	4.33919	0.00000	27.20786	0.00000	3.80388	7.75561	0.00000	0.00000	0.72738
vilazodone	7.72242	0.00688	2.30894	0.00000	0.02930	11.73573	5.01871	27.90858	0.08710	0.00000
dalbavancin	0.00000	0.00000	0.00000	0.02318	0.00000	0.00000	18.05171	0.00000	0.00000	0.00000
linezolid	7.43823	1.72935	0.00000	0.00345	12.80468	7.04519	10.07420	0.00000	10.36925	13.28344
paliperidone	2.65508	4.91670	13.85814	0.00000	4.09346	13.80590	0.00000	31.63276	0.00000	0.00000
adapalene	0.00000	0.00000	0.00000	27.73743	0.00000	0.00000	5.73203	0.00000	0.00000	0.00000
dantrolene	0.00000	20.75107	0.00000	5.73179	0.00000	2.43990	1.10769	10.54022	0.00000	4.83417
sitaxentan	14.02465	4.73218	11.66679	0.00000	0.00000	7.78478	5.48791	0.00000	0.00077	13.90964
sorafenib	9.69088	4.13811	0.00000	16.86492	0.00000	7.32049	5.52250	0.00000	30.59437	8.86245
abarelix	25.82531	0.00000	0.00000	0.00000	0.00000	11.59007	5.99951	8.47086	0.00000	0.00000
telbivudine	0.00000	0.00000	8.30795	0.00000	0.00000	16.45263	6.81732	10.62626	2.05521	13.79060
lansoprazole	7.74141	0.00000	0.00000	2.09079	8.96761	5.43023	16.84443	0.00000	1.50151	0.00125
dabigatran.etexilate	0.00000	0.03160	2.94008	3.88923	3.89250	0.00000	8.39027	0.00000	0.00000	17.51673
dihydrocodeine	0.15506	8.10212	0.00000	0.00000	6.68764	0.00000	10.31598	13.18777	0.00000	1.84499
boceprevir	8.92524	3.99444	24.32214	11.00011	28.20499	5.36775	5.14292	17.82109	21.39186	3.56166
bimatoprost	1.98337	3.83188	0.00000	36.08706	0.00076	9.89095	3.22891	0.26080	0.00000	0.00000
fludarabine	13.05503	14.36274	8.65965	0.00000	11.09117	5.58147	2.80147	1.93655	14.41810	17.13557
dextromethorphan	0.00000	0.12090	3.39016	0.00000	0.00000	0.00000	17.02385	0.00000	0.00000	0.00000
clevidipine	0.00000	11.99411	0.00000	0.00000	0.00000	0.00000	9.74061	0.00000	0.00000	0.00000
eplerenone	8.78834	13.47385	0.00000	0.00000	0.00000	8.69058	0.56917	4.23566	28.05135	0.00000
bazedoxifene	15.34764	0.00000	8.54149	0.00000	0.00000	0.47935	12.18989	4.65480	7.51216	0.00000
maraviroc	0.00000	0.00000	0.00000	27.31823	1.42758	20.10162	6.24749	0.00035	0.00002	6.12731
apomorphine	0.00000	11.69599	0.00000	3.09236	0.00000	19.66381	0.00000	22.81932	0.00000	1.45917
piperacillin	0.00000	0.00328	0.00000	2.05342	0.00000	0.00000	14.35672	0.00000	12.38012	5.54397
pantoprazole	0.04065	0.00000	2.39987	0.01025	1.57243	0.00298	17.75151	4.83198	9.07832	2.99779
pamidronic.acid	2.41089	18.14620	0.84682	12.03099	1.27127	12.67487	0.00135	2.00958	16.20256	18.28664
atenolol	0.00000	35.02599	0.00000	0.00000	0.00172	3.39013	0.98114	0.00000	0.00000	0.00000
enzalutamide	16.97666	0.00000	0.00000	0.00000	0.00000	13.49397	2.26751	14.17376	0.00000	8.20276
doxorubicin	13.10442	13.16269	0.00000	6.42652	11.43429	4.59769	3.39271	0.00000	8.46431	21.85965
ingenol.mebutate	0.00000	0.00000	0.00000	29.20439	0.00000	7.28233	0.00000	0.00000	0.00000	0.00000
ibutilide	0.00000	27.65900	0.00000	0.00000	2.86022	0.00000	0.00204	0.00000	0.00000	0.00000
temoporfin	0.00328	0.00000	0.00000	22.81608	0.00000	0.00000	13.15780	0.00000	0.00000	15.62029
sertraline	9.69258	3.89260	1.19010	2.05637	32.18191	4.68363	6.61107	22.96353	1.29306	3.15485
etoposide	0.00000	0.00000	0.00000	0.00008	0.00000	0.00000	14.60909	4.17318	0.00000	30.29678
ticagrelor	0.47616	14.85546	0.00000	0.00000	0.00000	5.43160	6.77290	0.00000	0.00000	13.04659
atomoxetine	0.64899	0.00000	17.15923	0.00000	0.00000	16.80051	3.40826	37.36418	0.00000	0.00000
mometasone	0.34892	0.00000	6.73656	0.00000	0.00000	23.09070	3.87731	0.00000	0.00000	4.98037
dabrafenib	3.84487	0.00002	0.00000	10.64443	0.00000	13.02649	10.92825	0.00000	38.47225	0.00000
galantamine	9.60864	14.04927	8.58832	0.00000	27.31869	1.27186	2.59033	14.29622	7.67310	9.53683
rofecoxib	0.00000	2.16271	0.00000	0.00000	0.00000	19.11203	9.53891	0.00000	0.00000	0.00000
ropinirole	10.15755	11.09439	19.90060	6.32864	49.68409	3.63583	0.80788	14.63768	16.14152	2.34435
nimodipine	2.11425	8.06445	2.95054	0.00000	0.00000	0.00000	13.97743	0.00000	0.00000	0.00000
celecoxib	0.00000	10.78231	21.48487	0.00000	0.00000	16.73235	6.43130	0.00000	0.00000	0.00000
nisoldipine	4.09129	11.64038	0.00000	0.00000	0.00000	14.80181	4.93920	0.00000	0.00000	0.00000
levofloxacin	0.00000	0.00000	0.00000	0.04830	0.00000	0.00000	11.63996	0.00000	4.79031	0.00000
fusidic.acid	0.00000	0.00000	0.00000	0.00000	0.00000	0.00000	18.45378	4.14017	0.00000	0.00014
raltegravir	5.70882	0.00000	17.16389	0.00000	0.00029	0.00000	9.00336	0.00000	8.25925	0.00000
clonazepam	0.00001	0.00000	0.00000	0.00000	0.00000	19.27985	0.00000	32.89708	0.00000	0.00000
clonidine	0.00000	5.93208	0.00016	8.44662	0.00000	20.01170	0.00000	30.25321	0.00000	0.00000
clomipramine	14.31312	8.41261	6.70210	2.05884	41.83011	2.54982	6.60850	19.83647	3.16450	0.00003
eprosartan	0.00057	0.00000	0.00000	0.00000	0.00000	19.97486	5.44593	0.00000	11.53656	0.00000
fluconazole	0.00000	5.65264	4.81181	0.00404	5.00557	2.70783	9.63553	11.87388	3.88055	8.86127
amiodarone	0.00000	25.47036	0.00000	0.00000	0.00000	0.00000	2.91537	0.00000	13.04435	6.71294
nitisinone	0.00000	0.00000	0.00000	17.71353	4.49873	0.00000	0.00000	0.00000	1.81586	15.28080
technetium.(99mTc).tetrofosmin	0.00000	20.17023	0.00000	0.00000	0.00000	3.05745	9.91700	0.00000	0.00000	0.00000
triazolam	0.00000	3.36578	0.00000	0.00000	0.00000	0.00000	9.35528	18.51288	0.00000	0.00000
rivaroxaban	9.74646	6.89190	0.00000	10.35038	0.05055	17.48711	0.00000	1.09403	3.18514	0.00000
balsalazide	0.42249	0.00000	3.75099	0.00000	3.97227	20.96482	13.33282	0.00000	0.00000	1.03241
trabectedin	0.00000	0.00000	0.00000	0.00000	0.00000	0.00000	0.00000	0.00000	0.00000	21.91083
tamsulosin	2.01616	10.40960	16.36349	0.00000	0.00000	15.64425	5.71247	5.78538	0.00000	0.00000
methylnaltrexone.bromide	0.00000	0.00000	0.00000	0.00000	0.00000	0.00000	22.36851	0.00000	0.00000	0.00000
epoprostenol	0.39277	20.86996	0.00000	13.84195	0.00000	15.31425	0.34779	12.10542	0.00067	11.05786
ixabepilone	7.91391	0.00000	0.00020	6.60321	0.00000	7.50800	10.35348	0.00000	0.00001	28.92796
megestrol	7.34756	2.82105	0.00000	0.00000	0.00000	2.65790	2.23089	12.11851	7.14321	0.00000
flutamide	30.13382	0.00000	0.00000	0.00000	0.00000	0.00000	8.07502	0.00000	0.00000	0.00000
anidulafungin	3.56040	9.07624	24.59196	0.00000	0.00000	7.71334	3.32021	2.90280	18.89603	15.15129
itraconazole	1.54690	11.04971	11.87474	6.42676	0.00065	9.06728	1.79211	13.94429	27.42802	2.52697
adenosine	0.00000	25.30435	0.00000	0.00000	0.00000	0.01998	3.72302	11.77834	0.00000	0.40576
maprotiline	0.00000	10.01494	0.00000	0.00000	0.00000	0.00000	9.56527	16.93203	0.00000	0.00000
abacavir	0.00000	0.00000	0.00000	0.00000	0.00000	8.51013	11.11472	16.59324	0.00000	18.38090
roflumilast	0.94017	0.00000	0.00000	0.00000	0.00000	12.43206	12.08959	3.02231	1.95932	0.00002
ulipristal	0.00000	0.00000	0.00000	0.00000	0.00000	12.43354	15.86379	0.00000	0.00000	0.00000
alitretinoin	2.08387	0.00000	9.72303	28.91276	0.00000	2.10345	11.29737	0.00000	0.00000	8.93242
tretinoin	0.00000	24.79716	15.68074	28.55491	0.00000	1.59734	0.00372	0.00000	2.72371	35.41294
bendamustine	0.00000	0.00000	0.00000	0.00000	0.00000	2.73226	7.83056	0.00000	28.62344	8.72210
trametinib	6.56559	0.00002	0.00000	4.74826	0.00000	12.55990	10.60839	0.00000	35.35911	4.37813
testosterone	23.47722	0.00000	3.71041	25.83286	0.00000	0.00015	4.49962	11.77038	0.00000	0.32285
tetrabenazine	0.00000	0.00000	0.00000	0.00000	0.00000	0.00000	17.40555	12.43130	0.00000	0.00000
buspirone	2.76569	6.61155	6.38346	9.45155	14.77230	5.42501	3.62203	24.62931	2.59469	0.17832
bupivacaine	0.00000	17.94909	13.50280	0.00000	0.00000	0.00000	9.31513	3.43637	8.39060	3.78297
bumetanide	0.00000	4.07495	0.00000	0.00000	0.00000	3.84460	8.70205	0.00000	23.08460	0.00000
imiquimod	16.66285	5.22707	8.59501	30.50268	4.97332	10.00127	0.00000	0.10781	0.00000	5.28150
salmeterol	0.00000	14.38326	7.94373	1.19183	0.00000	18.44119	1.60503	1.32481	0.00000	0.00000
busulfan	0.25424	28.60383	0.00000	5.24590	5.49949	4.91865	1.90306	0.00000	2.02046	36.09835
gemcitabine	5.24241	4.99081	0.00000	9.66639	0.00000	7.12975	6.73052	3.07162	21.84797	19.29114
formoterol	0.00000	8.16004	0.00000	0.00000	0.00000	17.39039	7.31383	0.00000	0.00000	0.00000
levodopa	0.00000	6.77705	0.00000	0.00000	0.00000	15.37655	1.61522	19.66846	0.00000	3.50062
clobazam	0.00000	0.00802	0.00000	0.00000	0.00000	17.71540	3.17040	26.09134	0.00000	6.05807
orlistat	26.31986	0.00000	0.00000	0.00000	17.09799	10.42795	8.43547	1.04944	0.30730	0.00000
podophyllotoxin	0.00000	0.00000	0.00000	11.82276	0.00000	0.00000	13.63686	0.00000	0.00000	9.59363
gadobutrol	0.00000	2.65669	0.00000	0.00000	0.00000	0.00000	13.63526	0.00000	0.00000	0.00000
quinapril	0.00000	5.75218	0.00000	0.00000	0.00000	8.70473	8.38523	0.00000	0.00000	0.00000
clobetasone	0.00000	0.00000	0.00000	3.83181	0.41933	0.00000	3.41863	0.00000	0.00000	0.00000
dexrazoxane	0.00000	0.00000	0.00000	4.91080	0.00000	0.03897	12.12723	0.00000	0.00000	29.67331
fluocinonide	0.00000	0.00000	0.00000	13.41335	0.00000	11.30628	0.00000	0.00000	0.00000	0.00000
rasagiline	6.65737	9.38367	0.00000	1.45061	38.23733	6.98487	3.46473	13.70425	3.84816	12.39365
bortezomib	0.00079	13.99547	11.25192	0.08516	0.50413	7.74288	2.76099	4.72178	1.70766	33.92927
gonadorelin	19.84015	0.00000	1.53899	0.00000	0.00000	4.99540	12.06821	0.00000	0.00000	0.00000
erlotinib	6.01482	0.00000	0.00000	11.05330	0.00000	10.05764	9.61594	5.29685	1.34825	18.47989
cidofovir	0.00000	0.00000	0.00000	0.00000	0.00000	7.15663	15.85033	0.00000	14.01207	17.39981
lenalidomide	5.01536	10.67746	26.47020	13.42074	10.68819	7.71997	0.43836	11.50571	20.62341	15.34840
paracetamol	0.00000	3.49570	11.28391	0.00000	3.54206	0.00000	14.97139	13.19208	2.36733	2.03231
buprenorphine	13.88502	14.69542	0.00117	11.21375	0.00000	13.51212	3.47643	5.15257	0.00000	1.16625
minocycline	21.37614	0.00000	0.00000	0.00013	15.67522	10.99133	5.80427	3.70085	0.00000	6.26055
conjugated.estrogens	26.71198	0.00000	0.00000	1.49719	0.00000	0.00000	6.85650	0.00000	0.00000	0.00000
clozapine	0.00000	7.15417	0.00000	5.35586	0.32356	9.86465	2.08739	34.36218	12.50415	0.00000
stavudine	5.98931	0.00000	6.03557	0.00000	0.00000	0.42160	17.24513	3.61624	6.57899	5.10405
tasimelteon	0.00000	0.00000	0.00000	0.00000	1.04890	12.33454	8.06402	10.26028	1.98357	0.00000
thalidomide	10.94509	16.92915	21.58897	5.92457	5.29961	2.66051	0.05178	4.93100	10.82065	21.77421
morphine	0.00001	3.14049	0.00000	0.00000	0.00000	10.37978	9.94319	12.44483	0.00000	10.84024
naproxen	0.00000	0.00000	0.00000	0.00000	0.00000	16.49411	10.46497	0.00000	0.00000	0.00000
clofarabine	0.00000	11.58121	23.73572	7.87540	0.00000	0.97119	7.18005	2.98144	14.17015	26.00073
tranexamic.acid	2.42253	1.69869	18.26515	0.00000	0.00000	16.18466	8.53113	0.00000	0.00000	5.91377
rufinamide	0.00000	0.00000	0.00000	0.00000	1.35313	16.53478	2.82604	30.11179	3.41554	5.82565
tafluprost	0.50960	0.00000	0.00000	16.05340	0.00000	16.77516	0.00000	2.67008	0.00000	0.00000
cabazitaxel	0.00000	4.52313	0.00000	0.00000	0.00000	4.92277	6.50249	0.00000	0.91929	27.56094
aclidinium.bromide	0.00000	0.00000	0.00000	0.00000	0.00000	18.92959	6.00246	0.00000	0.00000	0.00000
ciclosporin	23.07848	13.60671	5.73701	0.41367	21.75651	5.66409	0.00002	0.00000	16.36899	9.15945
