# Supplementary material for: Predicting the frequencies of drug side effects
Source: Nat Commun. 2020 Sep 11;11:4575. doi: 10.1038/s41467-020-18305-y (PMC7486409; doi:10.1038/s41467-020-18305-y)
Supplement: Supplementary file 12 — Supplementary Data 10 [file 41467_2020_18305_MOESM12_ESM.txt]

glucose.tolerance.impaired	0.00546	0.00000	0.00000	0.00000	0.02579	0.00000	0.00123	0.00000	0.03752	0.00000
functional.gastrointestinal.disorder	0.00000	0.00000	0.02365	0.00000	0.04779	0.00000	0.00000	0.00515	0.00000	0.00000
aggression	0.00583	0.00000	0.00000	0.03360	0.03569	0.01709	0.00000	0.08216	0.00593	0.00000
strangury	0.00000	0.00000	0.03118	0.00000	0.00000	0.00000	0.00000	0.05364	0.00000	0.00000
transient.ischaemic.attack	0.00000	0.01608	0.00000	0.00000	0.06419	0.00000	0.00000	0.00000	0.01791	0.01789
cardiomegaly	0.00000	0.01656	0.00000	0.00000	0.04658	0.00000	0.00000	0.00000	0.00000	0.02086
mania	0.00000	0.00000	0.00000	0.00000	0.05284	0.00000	0.00000	0.05303	0.00000	0.00000
proctitis	0.05910	0.00000	0.00000	0.00000	0.01938	0.00000	0.00168	0.00000	0.00000	0.00000
disorientation	0.00000	0.05126	0.00000	0.00354	0.03210	0.00000	0.00000	0.08190	0.02119	0.00000
blood.bilirubin.increased	0.00000	0.00000	0.00558	0.02344	0.00000	0.00000	0.00000	0.00689	0.11161	0.05923
blood.lactate.dehydrogenase.increased	0.00000	0.00000	0.02686	0.00000	0.03565	0.00000	0.00000	0.00000	0.08525	0.00820
panophthalmitis	0.00000	0.00000	0.00000	0.02861	0.03686	0.00000	0.00000	0.00000	0.00000	0.00000
wound.secretion	0.00000	0.00000	0.00000	0.00000	0.00000	0.02089	0.00000	0.00655	0.00000	0.07159
eye.disorder	0.03477	0.02294	0.11667	0.03916	0.02050	0.00000	0.00000	0.01546	0.00000	0.00000
periodontitis	0.02762	0.00000	0.00000	0.00000	0.03577	0.00000	0.00000	0.00000	0.01219	0.00000
candida.infection	0.04999	0.00000	0.04857	0.03001	0.02493	0.04145	0.00000	0.00000	0.00254	0.09473
atrioventricular.block.complete	0.00000	0.04471	0.00000	0.00000	0.01125	0.00000	0.00000	0.00000	0.00000	0.01870
gravitational.oedema	0.03844	0.00696	0.00000	0.00000	0.04059	0.00000	0.00000	0.00818	0.02208	0.00000
bipolar.disorder	0.00000	0.00000	0.00000	0.00000	0.04229	0.00000	0.00000	0.00258	0.02009	0.00000
jaundice	0.00014	0.00000	0.00882	0.00015	0.01761	0.00000	0.02057	0.01682	0.09858	0.03056
miosis	0.00000	0.00000	0.00000	0.00000	0.01944	0.00000	0.00000	0.02708	0.00000	0.03831
colitis.ulcerative	0.02745	0.00000	0.00343	0.00000	0.02807	0.00617	0.01999	0.00000	0.00000	0.00000
asthenia	0.06137	0.08744	0.00272	0.02850	0.00517	0.09208	0.17694	0.06350	0.03117	0.04798
neurotoxicity	0.00000	0.00000	0.00000	0.00000	0.00000	0.00000	0.00000	0.00000	0.00000	0.10751
decreased.appetite	0.05377	0.03104	0.01409	0.02461	0.00784	0.06645	0.13097	0.06878	0.04873	0.07521
hypokinesia	0.00000	0.00503	0.00000	0.00613	0.05804	0.00000	0.00000	0.05125	0.00000	0.00000
sinus.headache	0.00000	0.00000	0.07147	0.00000	0.01330	0.02837	0.00000	0.03006	0.00000	0.00000
polycythaemia	0.00000	0.00000	0.01356	0.00000	0.02221	0.00000	0.00000	0.00000	0.03870	0.00000
haemorrhoids	0.06824	0.00000	0.03763	0.00000	0.03182	0.00000	0.00403	0.00092	0.02696	0.03264
eye.discharge	0.00000	0.00000	0.00000	0.08345	0.00000	0.00000	0.00000	0.00000	0.00000	0.00000
fungal.skin.infection	0.01519	0.00000	0.02357	0.03481	0.04948	0.00000	0.00000	0.00000	0.01435	0.01879
gait.disturbance	0.00000	0.00000	0.00000	0.00000	0.04310	0.00000	0.00000	0.09559	0.00000	0.02974
corneal.lesion	0.00000	0.00000	0.00000	0.00000	0.04949	0.00000	0.00000	0.00000	0.00689	0.00000
tongue.ulceration	0.00629	0.00524	0.06736	0.00000	0.01456	0.00000	0.00000	0.00008	0.00472	0.00645
ventricular.tachycardia	0.00000	0.10753	0.00000	0.00000	0.02013	0.00000	0.00000	0.00000	0.00000	0.01509
vulvovaginal.mycotic.infection	0.05607	0.00000	0.00272	0.05057	0.04622	0.00000	0.04318	0.00000	0.00000	0.00000
rectal.haemorrhage	0.08651	0.00000	0.00000	0.00000	0.03558	0.00000	0.00009	0.01814	0.03691	0.01738
protein.total.decreased	0.00000	0.00000	0.06205	0.00000	0.00000	0.00000	0.00000	0.00000	0.02660	0.00000
chromaturia	0.00000	0.00529	0.00000	0.00000	0.03400	0.00000	0.02163	0.02927	0.00000	0.00149
pulmonary.oedema	0.00000	0.06217	0.00000	0.00514	0.03277	0.00000	0.00000	0.00000	0.02147	0.06524
tonsillitis	0.00000	0.00000	0.01376	0.04834	0.02090	0.00000	0.00000	0.00000	0.00000	0.00000
bundle.branch.block	0.00000	0.04249	0.00000	0.00000	0.04425	0.00000	0.00000	0.03179	0.00000	0.00000
leukopenia	0.00856	0.00000	0.00000	0.00000	0.01979	0.00000	0.05799	0.02883	0.10085	0.13318
ventricular.fibrillation	0.00000	0.07393	0.00000	0.00000	0.01957	0.00000	0.00000	0.00000	0.00000	0.00546
breast.pain	0.11335	0.00000	0.00290	0.00495	0.03979	0.00000	0.00000	0.01415	0.00000	0.00621
skin.cancer	0.00000	0.00000	0.00000	0.02933	0.05759	0.00000	0.00000	0.00000	0.00000	0.00000
hypomagnesaemia	0.00000	0.04145	0.00000	0.00000	0.00000	0.00000	0.00000	0.00000	0.10642	0.05580
rhinitis.allergic	0.00002	0.00000	0.06581	0.00000	0.00976	0.03349	0.00000	0.00000	0.00000	0.00000
movement.disorder	0.00000	0.02610	0.00000	0.00000	0.03820	0.00000	0.00000	0.02399	0.00000	0.00000
ascites	0.00000	0.01501	0.03457	0.01357	0.00000	0.00161	0.00000	0.00000	0.07780	0.01890
tenosynovitis	0.00000	0.00000	0.00000	0.00000	0.07036	0.01650	0.00950	0.00000	0.00000	0.00000
tongue.disorder	0.00000	0.00000	0.00000	0.00759	0.06806	0.00000	0.01325	0.00000	0.00000	0.00000
abdominal.pain.lower	0.04204	0.00000	0.07731	0.00000	0.00606	0.00000	0.00000	0.00000	0.00000	0.00000
rheumatoid.arthritis	0.00000	0.00000	0.01319	0.01103	0.04645	0.00000	0.00000	0.00000	0.00000	0.00000
anorectal.disorder	0.02857	0.01188	0.00008	0.02986	0.04088	0.00699	0.00000	0.00000	0.00000	0.02372
arthritis	0.08927	0.02891	0.01661	0.00000	0.03928	0.06354	0.00000	0.00000	0.00975	0.00003
neutrophil.count.decreased	0.00000	0.00000	0.01190	0.01327	0.00722	0.00000	0.00000	0.00000	0.07575	0.00000
panic.reaction	0.00000	0.00000	0.01407	0.00000	0.05653	0.00000	0.00000	0.00000	0.00000	0.00000
torsade.de.pointes	0.00811	0.03333	0.00000	0.00000	0.01429	0.01083	0.00000	0.00133	0.01171	0.00000
hyperkeratosis	0.00000	0.00000	0.00000	0.03469	0.03311	0.00000	0.00000	0.00000	0.06676	0.00000
hypoglycaemia	0.00000	0.00000	0.00000	0.00000	0.02554	0.13445	0.00000	0.00000	0.08423	0.02093
nodule	0.00000	0.00000	0.04753	0.03728	0.00498	0.01187	0.00000	0.01716	0.00000	0.00000
hyporeflexia	0.00000	0.00000	0.00000	0.00000	0.06693	0.02462	0.00000	0.00000	0.00000	0.00000
skin.hyperpigmentation	0.00000	0.00000	0.00000	0.11207	0.00000	0.00000	0.00897	0.00000	0.01519	0.04072
hyponatraemia	0.00000	0.00011	0.00000	0.00000	0.01669	0.02459	0.00000	0.02091	0.11654	0.06142
viral.infection	0.05283	0.00000	0.05618	0.00000	0.04081	0.10855	0.00000	0.00001	0.00000	0.00635
peripheral.coldness	0.00000	0.05462	0.00792	0.01450	0.02374	0.00000	0.00000	0.03803	0.00000	0.00000
dry.skin	0.05672	0.00000	0.00128	0.10250	0.02084	0.00472	0.03427	0.03551	0.05711	0.05701
skin.papilloma	0.00000	0.00000	0.01477	0.06434	0.01901	0.00006	0.00000	0.00000	0.04423	0.00000
injection.site.reaction	0.04203	0.00000	0.06836	0.05004	0.01890	0.00102	0.12322	0.00000	0.00000	0.06339
somnolence	0.02911	0.09725	0.00015	0.02149	0.02299	0.04450	0.13738	0.10999	0.00000	0.00445
thyroid.neoplasm	0.00000	0.00000	0.01104	0.00000	0.04035	0.00000	0.00000	0.00000	0.00000	0.00000
hair.disorder	0.03918	0.00000	0.00000	0.00000	0.01704	0.00000	0.00000	0.00000	0.00000	0.00000
depressed.level.of.consciousness	0.00000	0.00000	0.02243	0.00000	0.05272	0.00000	0.00000	0.03244	0.00035	0.05004
alveolitis.allergic	0.00000	0.01017	0.00404	0.00000	0.02191	0.00000	0.00000	0.00000	0.00298	0.01023
basal.cell.carcinoma	0.00000	0.00000	0.02486	0.02596	0.02409	0.00000	0.00000	0.00000	0.03071	0.00000
disseminated.intravascular.coagulation	0.00000	0.00898	0.00000	0.01174	0.00000	0.00000	0.00000	0.00000	0.00000	0.07137
hypoxia	0.00000	0.07351	0.03323	0.00470	0.02632	0.00000	0.00000	0.00062	0.00570	0.04614
loss.of.consciousness	0.04365	0.13908	0.00356	0.00000	0.01449	0.00000	0.00000	0.06069	0.03805	0.00000
opportunistic.infection	0.00000	0.00000	0.02024	0.01477	0.00000	0.00000	0.00897	0.00000	0.04293	0.01726
paraesthesia	0.05766	0.07798	0.00001	0.03939	0.01150	0.04086	0.10652	0.07223	0.02610	0.04378
exostosis	0.01023	0.00000	0.00000	0.00000	0.03341	0.00000	0.00000	0.00319	0.02890	0.00000
nasal.congestion	0.00000	0.06863	0.06063	0.02886	0.00049	0.12221	0.00000	0.03314	0.00000	0.00000
thrombotic.thrombocytopenic.purpura	0.00000	0.00000	0.01842	0.00957	0.00000	0.00000	0.00000	0.00000	0.02697	0.00000
completed.suicide	0.00000	0.00000	0.00000	0.00000	0.04235	0.00000	0.00000	0.01848	0.00583	0.00000
constipation	0.06221	0.08135	0.01161	0.01939	0.00313	0.08264	0.16120	0.06183	0.03073	0.04870
burning.sensation	0.01946	0.00000	0.01883	0.11881	0.02226	0.00000	0.00000	0.00000	0.00000	0.00000
nephrolithiasis	0.03382	0.00000	0.00630	0.00000	0.03237	0.00000	0.00497	0.04706	0.05372	0.00000
choreoathetosis	0.00000	0.00000	0.00000	0.00000	0.05474	0.00000	0.00000	0.00659	0.00000	0.00000
emphysema	0.00000	0.00000	0.00000	0.00000	0.04561	0.00000	0.00000	0.00000	0.00000	0.00003
leukoderma	0.00000	0.00000	0.00000	0.06487	0.02048	0.00000	0.00300	0.00000	0.03049	0.00000
orchitis.noninfective	0.00000	0.00000	0.00775	0.00000	0.03928	0.00000	0.00000	0.00000	0.00000	0.00000
lacrimal.structural.disorder	0.03270	0.00000	0.00000	0.00001	0.04503	0.00396	0.00000	0.00000	0.00000	0.00000
bacteraemia	0.00000	0.00000	0.09239	0.00000	0.00000	0.00000	0.00000	0.00000	0.02919	0.01530
ventricular.extrasystoles	0.00000	0.11080	0.00000	0.00011	0.03468	0.00000	0.00000	0.01442	0.00000	0.00000
feeling.abnormal	0.05888	0.02229	0.00003	0.03383	0.00045	0.01183	0.02304	0.11959	0.02559	0.11211
pain.of.skin	0.00000	0.00000	0.00867	0.10326	0.00000	0.00000	0.00000	0.00000	0.00000	0.01533
osteoarthritis	0.06328	0.00080	0.01311	0.00000	0.03756	0.08308	0.00000	0.04650	0.00000	0.00000
regurgitation	0.00000	0.01873	0.05160	0.00367	0.01307	0.00000	0.04407	0.00000	0.00000	0.00000
prothrombin.level.decreased	0.00000	0.02350	0.00000	0.00000	0.02204	0.00000	0.00000	0.00000	0.02125	0.02376
ventricular.arrhythmia	0.00000	0.09100	0.00000	0.00000	0.01742	0.00000	0.00000	0.00000	0.00000	0.00000
hepatitis.cholestatic	0.00000	0.00000	0.00000	0.00715	0.01859	0.00000	0.00000	0.00000	0.02381	0.00000
genital.candidiasis	0.04890	0.00000	0.01870	0.01812	0.02010	0.00000	0.00000	0.00000	0.00000	0.00000
peptic.ulcer	0.00000	0.02472	0.00000	0.02120	0.04682	0.00000	0.00000	0.01139	0.00000	0.00000
cardiovascular.disorder	0.07201	0.01308	0.01920	0.00000	0.03351	0.00000	0.00000	0.00000	0.02235	0.00000
mastitis	0.00000	0.00000	0.00083	0.00000	0.05644	0.00000	0.00000	0.00000	0.00000	0.00000
tracheitis	0.00000	0.00674	0.01673	0.00000	0.03169	0.01139	0.00000	0.00000	0.00542	0.00000
dyskinesia	0.00000	0.05743	0.01485	0.00000	0.03334	0.00000	0.00000	0.08909	0.00000	0.00000
pyuria	0.00000	0.00893	0.01109	0.00000	0.05708	0.00000	0.00000	0.00000	0.00001	0.00000
anuria	0.00000	0.00150	0.00000	0.00671	0.03976	0.00000	0.00000	0.00000	0.01592	0.00000
pharyngitis	0.05422	0.03157	0.01743	0.00626	0.04784	0.17318	0.00001	0.00000	0.00012	0.06151
galactorrhoea	0.00930	0.00000	0.00047	0.00000	0.04471	0.00000	0.00000	0.04621	0.00000	0.00000
cheilitis	0.00000	0.00000	0.01422	0.08759	0.03675	0.00000	0.00000	0.00000	0.02568	0.01447
cardiac.arrest	0.00000	0.08560	0.01862	0.00000	0.03182	0.00000	0.00000	0.00000	0.00000	0.02964
ejaculation.failure	0.00000	0.00000	0.00000	0.00000	0.03141	0.00000	0.00000	0.08383	0.00000	0.00000
colitis	0.03655	0.00000	0.03170	0.00000	0.05034	0.00000	0.01031	0.00000	0.00000	0.04537
anxiety	0.06337	0.06557	0.01224	0.02515	0.01032	0.05917	0.05140	0.08345	0.02681	0.04787
pneumonia	0.02418	0.02337	0.01202	0.00000	0.03535	0.09425	0.00000	0.00089	0.05446	0.10376
hallucination	0.00000	0.03810	0.00000	0.01274	0.03588	0.00001	0.00686	0.08433	0.00000	0.05355
bronchitis	0.04700	0.03976	0.00602	0.01388	0.04270	0.16914	0.00000	0.00000	0.00479	0.02510
myositis	0.01735	0.00029	0.01677	0.00000	0.02798	0.00000	0.00000	0.01177	0.00335	0.01872
varicose.vein	0.04291	0.00000	0.01888	0.00000	0.04443	0.00000	0.00000	0.00000	0.00223	0.00000
pleuritic.pain	0.00000	0.03848	0.02494	0.00729	0.00816	0.00000	0.00000	0.00000	0.02516	0.00000
injection.site.swelling	0.00000	0.00000	0.07933	0.00000	0.01445	0.00000	0.02249	0.00000	0.00000	0.02690
body.temperature.decreased	0.00000	0.03496	0.01348	0.00000	0.03591	0.00000	0.00000	0.00000	0.00000	0.04628
hyperaesthesia	0.00623	0.00004	0.01848	0.06524	0.04704	0.00000	0.00000	0.02607	0.00000	0.02490
scleritis	0.00000	0.00687	0.01308	0.00283	0.04069	0.00000	0.00000	0.00000	0.00557	0.00000
application.site.irritation	0.00000	0.00000	0.00000	0.11464	0.00000	0.00000	0.00000	0.00000	0.00000	0.00000
serotonin.syndrome	0.00176	0.00000	0.00000	0.00000	0.02340	0.00000	0.00000	0.00169	0.00000	0.00000
coordination.abnormal	0.00000	0.00000	0.00000	0.00000	0.04403	0.00000	0.00000	0.10292	0.00000	0.00101
irritable.bowel.syndrome	0.00000	0.00000	0.02365	0.00000	0.04779	0.00000	0.00000	0.00515	0.00000	0.00000
skin.atrophy	0.00000	0.00000	0.00000	0.03847	0.02411	0.00000	0.00000	0.00000	0.00287	0.00000
change.of.bowel.habit	0.00000	0.00000	0.02254	0.00000	0.03572	0.00000	0.00000	0.00000	0.00698	0.00000
disturbance.in.attention	0.00000	0.00000	0.01166	0.00000	0.03435	0.00000	0.00000	0.11511	0.01645	0.00000
ulcer	0.04165	0.00000	0.00000	0.09793	0.01538	0.00673	0.00000	0.00000	0.01926	0.00680
restless.legs.syndrome	0.00000	0.00000	0.03006	0.00339	0.04567	0.00000	0.00000	0.00000	0.00754	0.00000
dry.eye	0.07442	0.00000	0.00000	0.10707	0.02128	0.01315	0.00000	0.04742	0.00742	0.00000
dermatitis	0.05399	0.07709	0.00030	0.04630	0.00208	0.06794	0.18819	0.04640	0.03732	0.04788
optic.atrophy	0.00964	0.00996	0.00000	0.00000	0.02374	0.00000	0.00000	0.00000	0.00000	0.00000
bradykinesia	0.00000	0.00000	0.00214	0.00000	0.04315	0.00000	0.00000	0.01751	0.00000	0.00000
haematemesis	0.01071	0.05853	0.02077	0.00438	0.03463	0.00000	0.00000	0.00000	0.00008	0.02553
hostility	0.02780	0.00000	0.00000	0.00892	0.06763	0.00000	0.00000	0.02103	0.00000	0.00000
endophthalmitis	0.00000	0.00000	0.00063	0.07995	0.04545	0.00000	0.00000	0.00000	0.00000	0.00000
chest.pain	0.05634	0.11166	0.02378	0.00735	0.00779	0.09806	0.06264	0.04670	0.00976	0.03466
sputum.increased	0.00000	0.02124	0.00000	0.03119	0.03988	0.01281	0.00000	0.00000	0.00212	0.00000
fungal.infection	0.06237	0.02554	0.06068	0.05573	0.00591	0.00000	0.00000	0.00000	0.02449	0.02720
hypochloraemia	0.00000	0.00966	0.00000	0.00000	0.01043	0.00000	0.00000	0.00000	0.05570	0.00000
conversion.disorder	0.00000	0.00000	0.00000	0.00000	0.04391	0.00000	0.00000	0.00487	0.00000	0.00000
actinic.keratosis	0.00000	0.00000	0.00000	0.03903	0.00360	0.00000	0.00000	0.00000	0.05356	0.00000
dermatitis.atopic	0.00000	0.02678	0.00000	0.05218	0.03933	0.00000	0.04854	0.01255	0.00074	0.00000
uterine.leiomyoma	0.02931	0.00000	0.00429	0.00808	0.04560	0.00000	0.00000	0.00000	0.00000	0.00000
encephalopathy	0.00000	0.00881	0.00000	0.00853	0.04685	0.00000	0.00000	0.00000	0.00006	0.05418
lung.infection	0.01165	0.00000	0.02236	0.00000	0.01427	0.00593	0.00000	0.03915	0.00000	0.00000
electrocardiogram.st.segment.depression	0.00000	0.05961	0.00676	0.00000	0.00873	0.00000	0.00000	0.00925	0.00000	0.00000
asthenopia	0.00000	0.00000	0.00003	0.04896	0.01877	0.00000	0.00000	0.02354	0.00000	0.00000
laryngospasm	0.00000	0.04947	0.00000	0.02030	0.03607	0.00000	0.00000	0.00000	0.00943	0.00000
angle.closure.glaucoma	0.00063	0.00000	0.00000	0.00135	0.02489	0.00000	0.00000	0.01035	0.00000	0.00000
blood.creatine.phosphokinase.increased	0.00000	0.00000	0.09009	0.00000	0.03621	0.06507	0.00000	0.00000	0.00967	0.01491
breast.tenderness	0.10388	0.00000	0.00000	0.00000	0.00000	0.00000	0.00000	0.00000	0.00000	0.00000
chromatopsia	0.00000	0.00000	0.00000	0.02049	0.03846	0.00000	0.00000	0.00000	0.00275	0.00186
renal.failure	0.00000	0.06170	0.00005	0.00765	0.01216	0.00000	0.01010	0.00000	0.08701	0.06621
nasopharyngitis	0.01089	0.01784	0.02263	0.03447	0.02975	0.19017	0.00000	0.00001	0.04141	0.02404
foetor.hepaticus	0.00000	0.00298	0.05640	0.00554	0.00000	0.00000	0.00000	0.00000	0.00000	0.03491
cerebral.haemorrhage	0.00000	0.00000	0.00000	0.01919	0.04079	0.00000	0.00000	0.00000	0.02889	0.06084
furuncle	0.00000	0.00000	0.02202	0.00000	0.05759	0.00000	0.00000	0.00000	0.00000	0.01521
tension.headache	0.00299	0.00000	0.06740	0.00000	0.00000	0.00000	0.00000	0.02206	0.00000	0.00000
laryngitis	0.05866	0.00000	0.00019	0.02811	0.05688	0.00424	0.00000	0.00000	0.00443	0.00000
uterine.haemorrhage	0.06994	0.00000	0.00743	0.00000	0.02995	0.00000	0.00000	0.00000	0.00000	0.00000
cholelithiasis	0.00000	0.00000	0.00000	0.00000	0.05270	0.00000	0.04628	0.00000	0.05328	0.00000
rhabdomyolysis	0.00000	0.05148	0.02847	0.00000	0.00000	0.00000	0.00000	0.00510	0.02626	0.00000
blood.creatinine.increased	0.01194	0.05699	0.00753	0.00000	0.00155	0.00314	0.01705	0.00000	0.11627	0.06232
hypophosphataemia	0.00000	0.00000	0.00000	0.00000	0.01538	0.00000	0.00000	0.00000	0.12636	0.05186
urine.analysis.abnormal	0.05109	0.00000	0.03102	0.00000	0.04520	0.00000	0.00000	0.00000	0.00000	0.01440
neoplasm	0.06138	0.00000	0.05257	0.00000	0.03425	0.00000	0.00000	0.00000	0.01536	0.00000
balance.disorder	0.00000	0.00000	0.00000	0.00000	0.04367	0.00000	0.00552	0.09191	0.00000	0.00146
erythema	0.01490	0.01393	0.02392	0.13581	0.00000	0.02367	0.04791	0.02418	0.03163	0.04172
haemoptysis	0.01262	0.03901	0.00343	0.02238	0.03402	0.00000	0.00000	0.00000	0.03850	0.06311
tumour.lysis.syndrome	0.00000	0.00000	0.02693	0.00000	0.00000	0.00000	0.00000	0.00000	0.01621	0.06206
blood.calcium.decreased	0.00000	0.00000	0.02065	0.00000	0.00000	0.00000	0.00000	0.00000	0.08457	0.00000
herpes.zoster	0.00000	0.00000	0.01864	0.00743	0.04159	0.01646	0.00000	0.00000	0.04856	0.06566
hypohidrosis	0.00000	0.00000	0.00663	0.00000	0.04089	0.00000	0.00000	0.00000	0.00000	0.00000
glossitis	0.00331	0.00000	0.01545	0.00002	0.06332	0.00000	0.01054	0.00568	0.01523	0.00000
salivary.gland.enlargement	0.00000	0.00258	0.00000	0.00000	0.04710	0.00000	0.00000	0.00000	0.00000	0.00000
lower.respiratory.tract.infection	0.02175	0.00023	0.00001	0.00000	0.03784	0.03989	0.00000	0.00787	0.01106	0.00000
leukocytosis	0.00000	0.03997	0.00000	0.02140	0.04451	0.00000	0.00000	0.00000	0.05933	0.03804
premenstrual.syndrome	0.00000	0.00000	0.04599	0.00000	0.03399	0.00000	0.00000	0.01343	0.00000	0.00000
gastrointestinal.carcinoma	0.00000	0.00000	0.00000	0.00000	0.03162	0.00000	0.00000	0.00000	0.00000	0.00000
abscess	0.03828	0.00176	0.03692	0.00000	0.04150	0.00000	0.01969	0.00000	0.00000	0.04153
sinusitis	0.04351	0.02796	0.01924	0.01572	0.03848	0.17456	0.00000	0.00642	0.01334	0.03637
induration	0.00000	0.02053	0.05823	0.09473	0.00000	0.00539	0.00000	0.00009	0.00599	0.00000
ejaculation.disorder	0.02752	0.00000	0.01801	0.00000	0.02941	0.00000	0.00000	0.08146	0.00000	0.00000
connective.tissue.disorder	0.00000	0.00000	0.16537	0.00000	0.00000	0.00000	0.00000	0.00000	0.00000	0.00000
hot.flush	0.12681	0.00000	0.04038	0.00000	0.00130	0.00000	0.01650	0.08082	0.00000	0.02633
uterine.disorder	0.03499	0.00000	0.00344	0.00000	0.02861	0.00000	0.00000	0.00000	0.00000	0.00000
application.site.paraesthesia	0.00000	0.00000	0.00066	0.07619	0.00719	0.00000	0.00000	0.00000	0.00000	0.00000
parosmia	0.00000	0.00000	0.00000	0.04466	0.05176	0.00000	0.00864	0.03139	0.00000	0.00000
onychomycosis	0.00000	0.00000	0.02789	0.00000	0.03189	0.01202	0.00000	0.00000	0.00000	0.00000
liver.injury	0.00000	0.00000	0.02102	0.00287	0.03387	0.00000	0.00121	0.00000	0.02519	0.00332
crohn's.disease	0.03795	0.00000	0.02416	0.00000	0.00726	0.00000	0.00000	0.00000	0.00000	0.00000
urinary.incontinence	0.05533	0.00000	0.00000	0.00000	0.04384	0.00000	0.00000	0.06267	0.00775	0.02648
clostridium.difficile.colitis	0.00000	0.00000	0.01351	0.01798	0.00000	0.00000	0.03879	0.00000	0.00000	0.00000
dyspareunia	0.05451	0.00000	0.00000	0.01863	0.00450	0.00000	0.00000	0.00000	0.00000	0.00000
bronchospasm	0.00299	0.07995	0.00002	0.05656	0.03129	0.02470	0.02021	0.00000	0.01689	0.01495
stevens-johnson.syndrome	0.00000	0.00000	0.00000	0.00104	0.01554	0.00000	0.03071	0.00684	0.05023	0.01012
syncope	0.04363	0.13922	0.00295	0.00000	0.01449	0.00000	0.00000	0.06064	0.03897	0.00000
international.normalised.ratio.increased	0.00000	0.00000	0.06327	0.00000	0.00000	0.00000	0.00000	0.00000	0.01895	0.00000
seborrhoeic.dermatitis	0.08258	0.00000	0.01856	0.04530	0.03364	0.00000	0.00000	0.00000	0.00000	0.00000
pollakiuria	0.07454	0.03440	0.01218	0.02499	0.01118	0.00000	0.00000	0.09917	0.01780	0.03090
colitis.ischaemic	0.01997	0.00000	0.02948	0.01166	0.00000	0.00000	0.00000	0.00263	0.00341	0.00000
flatulence	0.06710	0.05592	0.03928	0.00925	0.01963	0.05243	0.17502	0.03166	0.01399	0.00597
brain.oedema	0.00000	0.00000	0.00000	0.00085	0.05961	0.00000	0.00437	0.00000	0.00438	0.00489
lymphoma	0.00000	0.00000	0.00000	0.00448	0.01828	0.00000	0.00000	0.00000	0.04808	0.00030
rosacea	0.01481	0.00900	0.02347	0.07601	0.00147	0.00000	0.00000	0.00000	0.00000	0.00000
diplopia	0.00601	0.00000	0.00000	0.00000	0.03599	0.00000	0.00000	0.09677	0.00000	0.04672
malnutrition	0.05634	0.00000	0.17253	0.00000	0.01474	0.00000	0.03369	0.00000	0.00014	0.00000
anaemia.macrocytic	0.00000	0.00000	0.00000	0.00000	0.03648	0.00074	0.00000	0.00000	0.00000	0.00000
rhinitis	0.05862	0.04417	0.00737	0.02736	0.04507	0.16059	0.01636	0.00189	0.00000	0.04028
incontinence	0.00657	0.00239	0.00000	0.00000	0.00000	0.00000	0.00000	0.06245	0.00000	0.02021
hepatocellular.injury	0.00000	0.00476	0.05552	0.01136	0.02345	0.00000	0.00000	0.00000	0.00000	0.03788
blood.potassium.increased	0.00000	0.00000	0.00000	0.00000	0.00000	0.00000	0.00000	0.00000	0.07524	0.00000
musculoskeletal.stiffness	0.06909	0.06068	0.05635	0.00000	0.01473	0.00000	0.00000	0.04707	0.00000	0.01182
apraxia	0.00000	0.00046	0.00781	0.00000	0.04796	0.00000	0.00000	0.00000	0.00000	0.00000
endometrial.disorder	0.05785	0.00000	0.00635	0.00000	0.01295	0.00000	0.00000	0.00000	0.00000	0.00000
menopause	0.00000	0.00000	0.00000	0.00000	0.05101	0.00000	0.00000	0.00000	0.00000	0.00000
cardiomyopathy	0.00000	0.00001	0.00218	0.01009	0.03849	0.00000	0.00000	0.00747	0.00000	0.01525
scab	0.00000	0.00000	0.00000	0.12113	0.00000	0.00000	0.00000	0.00000	0.00000	0.00000
cystitis.haemorrhagic	0.00000	0.00000	0.00000	0.00000	0.00000	0.00000	0.00000	0.00000	0.00000	0.05086
loss.of.libido	0.05878	0.00000	0.00000	0.00000	0.01878	0.03213	0.00000	0.01515	0.00000	0.00000
urticaria	0.02381	0.05673	0.02716	0.06250	0.01917	0.02295	0.12985	0.02661	0.01431	0.01604
hypotonia	0.00000	0.00000	0.00545	0.00000	0.04990	0.00000	0.00000	0.04657	0.00000	0.00638
cardiac.failure	0.04522	0.11518	0.00000	0.00000	0.02661	0.01739	0.00000	0.00000	0.00900	0.01372
sneezing	0.00000	0.01041	0.00000	0.06638	0.03504	0.02375	0.00000	0.00000	0.00000	0.00000
ecchymosis	0.00116	0.01403	0.00024	0.01099	0.04724	0.01829	0.00000	0.03221	0.05415	0.08326
feeling.hot	0.00000	0.08026	0.09357	0.00000	0.00323	0.00000	0.00000	0.00053	0.00000	0.00119
renal.pain	0.00000	0.01414	0.01942	0.00875	0.05063	0.00000	0.00740	0.00554	0.00000	0.00000
abnormal.dreams	0.00000	0.00000	0.00001	0.00000	0.04386	0.00345	0.06995	0.09438	0.01354	0.00000
melanosis	0.00000	0.00000	0.00000	0.00000	0.03176	0.00000	0.00000	0.00000	0.00000	0.00000
hyperacusis	0.00000	0.00000	0.00000	0.00619	0.05973	0.00000	0.00000	0.02212	0.00000	0.00000
blindness	0.00000	0.00000	0.00000	0.00838	0.03089	0.00001	0.00000	0.00841	0.00000	0.02842
personality.disorder	0.00000	0.00000	0.00000	0.00000	0.07243	0.00000	0.00000	0.01130	0.00000	0.00739
aplastic.anaemia	0.00000	0.00000	0.00000	0.00000	0.01007	0.00000	0.01353	0.00000	0.04866	0.00000
endocrine.disorder	0.00000	0.00000	0.03596	0.00000	0.00065	0.01141	0.00000	0.04134	0.00000	0.00918
peripheral.ischaemia	0.00000	0.03479	0.00000	0.00000	0.04116	0.00000	0.00000	0.02143	0.00000	0.00002
prostate.cancer	0.03604	0.00141	0.03178	0.01429	0.02124	0.00000	0.00000	0.00000	0.00000	0.00000
neuritis	0.00000	0.00000	0.00000	0.00000	0.03359	0.00000	0.01479	0.01118	0.00000	0.08513
pruritus.genital	0.05617	0.00000	0.00546	0.01334	0.03321	0.00000	0.00571	0.00000	0.00000	0.00000
flat.affect	0.00405	0.00000	0.00273	0.00000	0.06155	0.00000	0.00000	0.04819	0.00000	0.00000
liver.disorder	0.00000	0.00126	0.05039	0.02334	0.00000	0.00000	0.00000	0.00000	0.00000	0.03323
infusion.site.reaction	0.00000	0.07365	0.01489	0.00000	0.00000	0.00000	0.00000	0.00000	0.00000	0.02291
polyuria	0.00000	0.04726	0.00000	0.00000	0.02316	0.00000	0.00000	0.09800	0.01749	0.00000
extravasation	0.00000	0.00000	0.00000	0.00249	0.00000	0.00000	0.02208	0.00000	0.00000	0.04245
subarachnoid.haemorrhage	0.00000	0.00033	0.00000	0.00000	0.03242	0.00000	0.02001	0.00000	0.00000	0.00000
lymphadenopathy	0.00000	0.00000	0.02770	0.05439	0.04188	0.00795	0.00000	0.03372	0.00000	0.06982
cyanosis	0.00000	0.00874	0.02444	0.00101	0.04723	0.00000	0.00000	0.00000	0.00000	0.01693
herpes.virus.infection	0.00000	0.00000	0.00000	0.05194	0.01852	0.00943	0.00000	0.00000	0.02217	0.00000
non-cardiac.chest.pain	0.00000	0.02318	0.05541	0.00000	0.00000	0.00000	0.00000	0.00000	0.02661	0.01956
appendicitis	0.00000	0.00000	0.00134	0.00000	0.03762	0.00000	0.01315	0.00000	0.00666	0.00000
excoriation	0.00000	0.00000	0.06226	0.07989	0.01219	0.00000	0.00000	0.00008	0.00000	0.00000
erythema.multiforme	0.01931	0.00000	0.00000	0.00719	0.01865	0.00000	0.03725	0.00520	0.04273	0.02876
laryngeal.pain	0.00000	0.00083	0.09611	0.00000	0.01516	0.12721	0.00490	0.00000	0.01266	0.00000
hepatic.steatosis	0.00000	0.00000	0.04684	0.00000	0.02534	0.00000	0.01759	0.00000	0.01161	0.00000
nephropathy	0.02069	0.00000	0.03677	0.00000	0.00000	0.00000	0.00000	0.00000	0.00917	0.00000
corneal.opacity	0.00000	0.00000	0.00000	0.02937	0.02921	0.00000	0.00000	0.00000	0.00000	0.01472
odynophagia	0.00000	0.00000	0.02500	0.01055	0.01092	0.00000	0.00000	0.00000	0.00000	0.03169
herpes.simplex	0.01460	0.00000	0.04093	0.03796	0.02752	0.02960	0.00000	0.00639	0.05311	0.05380
gastrointestinal.haemorrhage	0.05690	0.00115	0.00000	0.02879	0.03474	0.00000	0.00436	0.00000	0.04291	0.10295
breath.odour	0.00000	0.00000	0.00973	0.01629	0.06076	0.00000	0.01134	0.00000	0.00000	0.00000
hepatobiliary.disease	0.00000	0.00000	0.10649	0.00000	0.00000	0.00000	0.04072	0.00000	0.02343	0.00000
pseudomembranous.colitis	0.00000	0.00000	0.00736	0.00000	0.01647	0.00000	0.01666	0.00000	0.02979	0.00000
psychotic.disorder	0.00000	0.00789	0.00000	0.00537	0.04685	0.00000	0.00000	0.05261	0.00585	0.02982
eosinophilia	0.00000	0.00836	0.00072	0.03639	0.03660	0.00000	0.04204	0.00196	0.09343	0.00000
menstrual.disorder	0.08720	0.00000	0.03369	0.00000	0.02415	0.00000	0.00000	0.05629	0.00000	0.00000
seborrhoeic.keratosis	0.00000	0.00000	0.00000	0.03903	0.00360	0.00000	0.00000	0.00000	0.05356	0.00000
myocardial.infarction	0.06344	0.08703	0.00000	0.00000	0.02538	0.00000	0.00000	0.00685	0.03591	0.00000
diarrhoea	0.05268	0.08238	0.01054	0.01582	0.00362	0.09835	0.19815	0.04964	0.03377	0.05447
rash.pustular	0.00000	0.00000	0.00020	0.08599	0.06079	0.00664	0.00000	0.00000	0.01033	0.00000
electroencephalogram.abnormal	0.00000	0.00000	0.00000	0.00000	0.03925	0.00000	0.00000	0.01039	0.00000	0.00000
acidosis	0.00000	0.01747	0.00000	0.00000	0.04242	0.00000	0.00000	0.00000	0.00000	0.04832
otitis.externa	0.00000	0.00000	0.00000	0.00523	0.06246	0.00000	0.00000	0.00000	0.00380	0.00000
duodenitis	0.00000	0.00000	0.00000	0.00000	0.04958	0.00000	0.00280	0.00000	0.00701	0.00000
polydipsia	0.00000	0.00000	0.01072	0.01228	0.03172	0.00000	0.00000	0.01821	0.03388	0.00000
vaginal.infection	0.09497	0.00000	0.01016	0.02822	0.04862	0.00000	0.07018	0.00000	0.00006	0.00000
respiratory.tract.infection	0.01560	0.01308	0.07799	0.00000	0.02097	0.10820	0.00000	0.00000	0.00776	0.00329
cyst	0.05044	0.00000	0.03564	0.03022	0.00000	0.00000	0.00000	0.00000	0.02341	0.00000
pancreatitis	0.03573	0.00000	0.01397	0.00560	0.01737	0.00000	0.03907	0.00847	0.06489	0.02998
affective.disorder	0.00000	0.00000	0.04572	0.02449	0.00000	0.00000	0.00000	0.00000	0.02010	0.00000
status.epilepticus	0.00000	0.00000	0.00000	0.00000	0.01648	0.00000	0.00000	0.04526	0.00135	0.01011
epididymitis	0.00000	0.00000	0.00036	0.00000	0.04735	0.00000	0.00000	0.00000	0.00000	0.00000
schizophreniform.disorder	0.00000	0.00000	0.00000	0.00000	0.04120	0.00000	0.00000	0.00000	0.00000	0.00000
intermittent.claudication	0.00000	0.03331	0.03993	0.00000	0.00595	0.00000	0.00000	0.00000	0.00807	0.00000
tachycardia	0.02393	0.14279	0.02004	0.00383	0.00062	0.02317	0.01304	0.07941	0.03520	0.01955
keratitis	0.01312	0.00000	0.00000	0.09975	0.04525	0.00000	0.00000	0.00000	0.00000	0.02172
local.swelling	0.01244	0.00000	0.03991	0.00000	0.02456	0.01055	0.00000	0.00617	0.00000	0.01443
skin.exfoliation	0.02643	0.00000	0.01477	0.12690	0.01326	0.00000	0.00000	0.00000	0.00405	0.04664
mydriasis	0.00000	0.00000	0.00438	0.02610	0.03961	0.00000	0.00000	0.06274	0.00000	0.00000
atrial.fibrillation	0.00041	0.12361	0.03439	0.00001	0.02589	0.00000	0.00000	0.00000	0.02055	0.02382
gastrointestinal.infection	0.00000	0.00000	0.04854	0.03722	0.01525	0.00000	0.00000	0.00000	0.00000	0.00000
peripheral.vascular.disorder	0.05928	0.01417	0.00000	0.00000	0.03899	0.00000	0.00000	0.00000	0.00000	0.00000
immune.system.disorder	0.00000	0.00000	0.08058	0.00000	0.03450	0.00000	0.00196	0.00968	0.00000	0.00655
palpitations	0.05738	0.12607	0.02613	0.00415	0.00733	0.06003	0.00710	0.07017	0.00000	0.00000
dyspnoea	0.05019	0.10329	0.01734	0.01668	0.00000	0.07480	0.10240	0.05062	0.03489	0.05278
hyperlactacidaemia	0.00000	0.00000	0.03877	0.00000	0.00000	0.00000	0.01530	0.01165	0.00000	0.04710
nystagmus	0.00000	0.00000	0.00000	0.00000	0.04837	0.00000	0.00000	0.07510	0.00000	0.02233
hypersensitivity	0.03675	0.01064	0.00000	0.03656	0.02422	0.07730	0.06682	0.02372	0.02744	0.07653
multiple.fractures	0.08870	0.00000	0.00000	0.00000	0.02345	0.00262	0.00000	0.00000	0.01383	0.00000
menorrhagia	0.09716	0.00000	0.02990	0.00014	0.04750	0.00000	0.00000	0.00000	0.00105	0.00000
adrenal.insufficiency	0.00000	0.00000	0.00000	0.00119	0.01375	0.00000	0.00430	0.00000	0.06338	0.00000
skin.infection	0.00000	0.00000	0.05149	0.07094	0.01569	0.00000	0.00000	0.00000	0.00000	0.00749
folliculitis	0.00000	0.00000	0.02037	0.09620	0.01981	0.00030	0.00000	0.00000	0.01606	0.00000
sinus.congestion	0.02226	0.03982	0.07409	0.02550	0.00352	0.04206	0.00000	0.02820	0.00000	0.00000
lacrimal.disorder	0.02249	0.00000	0.00122	0.04225	0.05652	0.00000	0.00000	0.00258	0.00000	0.00969
non-hodgkin's.lymphoma	0.00000	0.00000	0.00000	0.00345	0.02506	0.00000	0.00000	0.00000	0.04627	0.00050
tendinous.contracture	0.00000	0.00000	0.00000	0.00000	0.04555	0.00000	0.00000	0.00000	0.00000	0.00000
renal.tubular.necrosis	0.00000	0.00793	0.00366	0.02674	0.00919	0.00000	0.00000	0.00000	0.04085	0.01918
yawning	0.00000	0.00000	0.00000	0.00000	0.05167	0.00000	0.00000	0.06269	0.00000	0.00000
blood.glucose.decreased	0.00000	0.00000	0.00000	0.00000	0.00000	0.00000	0.00000	0.00000	0.07366	0.00000
application.site.rash	0.00785	0.00000	0.00545	0.10614	0.00000	0.00000	0.00000	0.00000	0.00000	0.00000
oral.pain	0.00000	0.00000	0.08452	0.02044	0.00000	0.00000	0.00000	0.00000	0.01126	0.00000
photophobia	0.00000	0.02700	0.00000	0.07916	0.04319	0.00000	0.00000	0.03867	0.00000	0.01828
subdural.haematoma	0.00000	0.00000	0.00000	0.00000	0.05077	0.00000	0.00000	0.00000	0.00574	0.03159
insomnia	0.06254	0.06847	0.02778	0.00000	0.00148	0.08120	0.12014	0.07943	0.03481	0.04424
myocardial.ischaemia	0.03023	0.04306	0.01323	0.00000	0.03091	0.00000	0.00000	0.00000	0.00000	0.05430
confusional.state	0.03101	0.03915	0.00162	0.02020	0.01367	0.00000	0.00001	0.12229	0.01150	0.08705
drug.eruption	0.00000	0.00702	0.00000	0.00870	0.01112	0.00235	0.00000	0.01288	0.05217	0.00000
dysphoria	0.00000	0.00000	0.02995	0.00000	0.02672	0.00000	0.00000	0.05641	0.00000	0.00000
lipase.increased	0.00000	0.00000	0.00024	0.01888	0.00923	0.00000	0.00000	0.00000	0.11663	0.00000
skin.odour.abnormal	0.04528	0.00000	0.00000	0.00000	0.03131	0.00000	0.01069	0.01341	0.00000	0.00000
hiccups	0.00000	0.03101	0.00000	0.02287	0.02994	0.00000	0.00000	0.05423	0.00000	0.04986
breast.disorder	0.03513	0.00000	0.12730	0.00000	0.00000	0.00000	0.00000	0.00000	0.00000	0.00000
metrorrhagia	0.07927	0.00000	0.01906	0.02283	0.04726	0.00000	0.00000	0.00159	0.00000	0.00000
oedema	0.07529	0.09790	0.00641	0.04842	0.00000	0.04888	0.07594	0.04211	0.02744	0.04311
haematocrit.decreased	0.00000	0.00000	0.03970	0.00000	0.00000	0.00000	0.00000	0.00983	0.04750	0.00000
gastrooesophageal.reflux.disease	0.00000	0.00000	0.10261	0.01500	0.02019	0.03053	0.05412	0.02421	0.00000	0.00000
anaphylactoid.reaction	0.00062	0.00670	0.00000	0.01344	0.03058	0.00554	0.00811	0.00000	0.01762	0.00638
renal.impairment	0.00000	0.08119	0.00266	0.03002	0.00000	0.00000	0.00000	0.00000	0.07969	0.03959
thirst	0.04556	0.03470	0.01754	0.00145	0.01879	0.00004	0.00000	0.09501	0.00000	0.01122
perineal.pain	0.03206	0.00000	0.00296	0.00000	0.03938	0.00000	0.00000	0.00000	0.00000	0.00000
injection.site.haemorrhage	0.02214	0.00000	0.05073	0.00000	0.01768	0.00000	0.00000	0.00000	0.00000	0.06300
skin.disorder	0.04515	0.00000	0.12242	0.03666	0.01089	0.01627	0.02995	0.01935	0.02940	0.00865
cough	0.03566	0.06656	0.01755	0.01712	0.01732	0.15444	0.06670	0.01875	0.04449	0.05628
platelet.count.decreased	0.00000	0.00000	0.00000	0.00000	0.00000	0.00000	0.00001	0.01116	0.12428	0.02226
ear.disorder	0.02815	0.00000	0.00730	0.00000	0.05775	0.01428	0.00000	0.00000	0.00000	0.00000
tongue.oedema	0.00000	0.00481	0.00000	0.00663	0.06479	0.00000	0.00000	0.00058	0.00000	0.00000
benign.neoplasm.of.skin	0.00000	0.00000	0.00000	0.02705	0.03960	0.00657	0.00000	0.00000	0.00000	0.00000
feeling.cold	0.00000	0.04581	0.00000	0.00000	0.01550	0.00000	0.00000	0.03239	0.00000	0.00000
breast.neoplasm	0.05503	0.00000	0.00000	0.00000	0.03893	0.00000	0.00000	0.00000	0.00000	0.00000
peripheral.sensory.neuropathy	0.00000	0.00000	0.00000	0.02938	0.00000	0.00000	0.00000	0.00000	0.02722	0.09823
gastroenteritis	0.04661	0.00000	0.00545	0.01761	0.05267	0.12216	0.00000	0.00000	0.02499	0.00000
rash.macular	0.00000	0.00000	0.05847	0.01176	0.01900	0.00000	0.00000	0.00000	0.01590	0.01549
skin.discolouration	0.00227	0.00000	0.00000	0.08022	0.06109	0.00000	0.01306	0.00000	0.01135	0.01236
myalgia	0.05461	0.02447	0.01919	0.01420	0.02464	0.13614	0.06817	0.02533	0.03165	0.07042
blood.uric.acid.increased	0.00000	0.00000	0.00000	0.00000	0.02654	0.00000	0.00000	0.01027	0.12019	0.00000
injection.site.erythema	0.00000	0.00000	0.10933	0.02929	0.00000	0.00000	0.00000	0.00015	0.00000	0.00000
withdrawal.syndrome	0.00000	0.00000	0.00000	0.00000	0.05088	0.00000	0.00273	0.00713	0.00000	0.00000
conjunctival.haemorrhage	0.00000	0.00000	0.03808	0.04395	0.03834	0.00000	0.00000	0.00000	0.00000	0.01728
gingivitis	0.04841	0.00000	0.02812	0.02348	0.05967	0.01324	0.00000	0.00014	0.00290	0.00000
anger	0.00000	0.00000	0.03063	0.00000	0.03039	0.00000	0.00000	0.02477	0.00000	0.00000
breast.engorgement	0.01655	0.00000	0.00000	0.00000	0.03867	0.00000	0.00000	0.00000	0.00000	0.00000
ejaculation.delayed	0.00000	0.00000	0.00414	0.00000	0.01609	0.00000	0.00000	0.07838	0.00000	0.00000
pulmonary.congestion	0.00000	0.00090	0.00001	0.00000	0.04090	0.00000	0.00000	0.02751	0.00000	0.00172
neutropenia	0.00000	0.00000	0.00601	0.00000	0.00000	0.01522	0.04471	0.02555	0.10235	0.13232
abdominal.distension	0.06391	0.05525	0.05730	0.00924	0.00306	0.01218	0.12459	0.00923	0.02856	0.01928
fracture	0.08870	0.00000	0.00000	0.00000	0.02345	0.00262	0.00000	0.00000	0.01383	0.00000
gangrene	0.00000	0.02197	0.00000	0.00000	0.02326	0.00000	0.00000	0.00000	0.00000	0.01455
viral.upper.respiratory.tract.infection	0.00000	0.00000	0.04760	0.02748	0.00978	0.01333	0.00000	0.00000	0.00000	0.00000
pain	0.07008	0.07790	0.00004	0.07006	0.00644	0.08145	0.14486	0.04343	0.01742	0.05156
salpingitis	0.00000	0.00000	0.00000	0.00000	0.04541	0.00000	0.00000	0.00000	0.00000	0.00000
musculoskeletal.chest.pain	0.01918	0.02950	0.05994	0.00507	0.00946	0.00000	0.00000	0.00000	0.02532	0.04106
bursitis	0.01121	0.00000	0.00452	0.00000	0.06499	0.00555	0.00000	0.00249	0.00000	0.00000
urinary.retention	0.05449	0.06365	0.01007	0.02180	0.00896	0.00000	0.00380	0.07425	0.00000	0.02496
hypoventilation	0.00000	0.00000	0.00000	0.00000	0.04872	0.00000	0.00000	0.01105	0.00000	0.00717
alanine.aminotransferase.increased	0.01179	0.00000	0.03059	0.00214	0.01960	0.03390	0.10153	0.01993	0.09852	0.04639
lichenoid.keratosis	0.00000	0.00000	0.01031	0.00000	0.03588	0.00000	0.00000	0.00000	0.00235	0.00000
parkinsonism	0.00000	0.00536	0.00000	0.00000	0.04095	0.00000	0.00000	0.07021	0.00000	0.00000
weight.increased	0.08697	0.02653	0.00000	0.02534	0.00832	0.03100	0.00000	0.10066	0.02323	0.04648
pleural.effusion	0.00000	0.05264	0.02041	0.00503	0.01799	0.00000	0.00000	0.00000	0.06804	0.06648
feeling.drunk	0.00000	0.00000	0.01385	0.00000	0.04389	0.00000	0.00000	0.00968	0.00000	0.00000
mediastinal.disorder	0.00000	0.00000	0.19416	0.00000	0.00000	0.00000	0.02384	0.00000	0.00000	0.00000
haemolytic.anaemia	0.00000	0.00000	0.01646	0.01703	0.00000	0.00000	0.00131	0.00000	0.01077	0.02841
intracranial.pressure.increased	0.00000	0.00000	0.00000	0.01330	0.04021	0.00000	0.00000	0.00000	0.00000	0.04870
respiratory.tract.congestion	0.00000	0.00000	0.03119	0.00000	0.04442	0.00000	0.00000	0.02289	0.00000	0.02116
tinnitus	0.05849	0.06231	0.00326	0.04563	0.02590	0.00000	0.00001	0.07000	0.01257	0.03603
rectal.tenesmus	0.05619	0.00000	0.00000	0.00283	0.03437	0.00000	0.00000	0.00000	0.00000	0.03033
hepatic.cancer	0.00232	0.00000	0.00000	0.00000	0.03346	0.00000	0.00223	0.00000	0.00000	0.00000
gout	0.04558	0.03503	0.00026	0.00312	0.03789	0.00000	0.00248	0.00000	0.03642	0.00000
lethargy	0.05441	0.03715	0.01386	0.00032	0.01076	0.00000	0.02354	0.10895	0.00000	0.07579
aplasia.pure.red.cell	0.00000	0.00000	0.02515	0.00424	0.00000	0.00000	0.00000	0.00000	0.01961	0.01065
diabetes.mellitus	0.03010	0.00103	0.00000	0.00000	0.03045	0.07098	0.00000	0.00000	0.09060	0.00198
anal.pruritus	0.03039	0.00000	0.00001	0.00000	0.02757	0.00000	0.00576	0.00000	0.00446	0.00000
ketosis	0.00000	0.00000	0.00000	0.00000	0.04330	0.00000	0.00000	0.00000	0.00000	0.00100
impetigo	0.00000	0.00000	0.02456	0.04417	0.00000	0.00349	0.00000	0.00000	0.00000	0.00000
instillation.site.pain	0.00000	0.00000	0.00000	0.11364	0.00005	0.00000	0.00000	0.00000	0.00000	0.00000
sialoadenitis	0.00000	0.00000	0.00000	0.00000	0.03427	0.00000	0.00000	0.00000	0.00000	0.00000
blood.cholesterol.increased	0.00000	0.00000	0.00000	0.00000	0.04315	0.00000	0.00000	0.00136	0.03504	0.00000
arthropathy	0.07259	0.00000	0.00339	0.00000	0.04891	0.06610	0.00000	0.00000	0.00000	0.00000
hyperaemia	0.00000	0.00000	0.00000	0.11632	0.00000	0.00000	0.00000	0.00000	0.00000	0.00000
pain.in.jaw	0.00000	0.04897	0.05979	0.03105	0.01674	0.00018	0.00000	0.00700	0.00000	0.01154
diverticulitis	0.01587	0.00000	0.00186	0.00000	0.05554	0.00000	0.00000	0.00000	0.01032	0.00000
coma	0.00000	0.00000	0.00000	0.01090	0.05992	0.00000	0.00000	0.00000	0.00000	0.01340
mental.disability	0.00016	0.00000	0.00000	0.00000	0.05372	0.00000	0.00789	0.10277	0.00000	0.00290
joint.swelling	0.04764	0.02583	0.06621	0.00000	0.02290	0.00000	0.00000	0.00000	0.00000	0.00000
lacrimation.increased	0.01892	0.01412	0.00000	0.11742	0.01968	0.00000	0.00000	0.00000	0.00961	0.04383
application.site.burn	0.00000	0.00000	0.00000	0.12447	0.00000	0.00000	0.00000	0.00000	0.00000	0.00000
vasospasm	0.00000	0.01474	0.00000	0.00000	0.02953	0.00000	0.00765	0.00000	0.00000	0.00000
transaminases.increased	0.00000	0.00000	0.01219	0.00000	0.02910	0.01209	0.04734	0.00000	0.08972	0.00000
uterine.spasm	0.03132	0.00000	0.00000	0.00000	0.01824	0.00000	0.00000	0.00000	0.00000	0.00000
blepharospasm	0.00000	0.00000	0.00000	0.03095	0.05081	0.00000	0.00000	0.00000	0.00000	0.00000
pharyngitis.streptococcal	0.00000	0.00000	0.06249	0.04124	0.00000	0.00000	0.00000	0.00000	0.00000	0.00000
hepatotoxicity	0.00000	0.00000	0.00000	0.00000	0.00000	0.00000	0.00000	0.00000	0.03549	0.09031
ligament.sprain	0.00000	0.00000	0.00000	0.03877	0.03294	0.01670	0.00000	0.01863	0.00000	0.00000
haemolytic.uraemic.syndrome	0.00000	0.00000	0.00000	0.02133	0.00545	0.00000	0.00000	0.00000	0.02436	0.01450
hyperlipidaemia	0.02488	0.01354	0.01345	0.00000	0.04035	0.00000	0.00000	0.00000	0.09085	0.00000
hepatomegaly	0.00000	0.00000	0.05779	0.00000	0.03612	0.00340	0.00000	0.00000	0.00000	0.04097
blood.disorder	0.00000	0.00000	0.05576	0.00000	0.01519	0.00000	0.00000	0.00463	0.01746	0.00000
sleep.disorder	0.06574	0.03663	0.01578	0.00000	0.00597	0.00764	0.04831	0.10285	0.01295	0.00827
wheezing	0.00000	0.07242	0.05389	0.02801	0.00000	0.04309	0.00000	0.00000	0.01887	0.02035
ovarian.cyst	0.08985	0.00000	0.01299	0.00000	0.01276	0.00000	0.00000	0.00000	0.01043	0.00000
cardiac.output.decreased	0.00000	0.01656	0.00000	0.00000	0.02863	0.00000	0.00000	0.00017	0.00000	0.01651
agranulocytosis	0.00000	0.00000	0.00000	0.00740	0.01779	0.00000	0.00000	0.01134	0.05858	0.10204
hyperkinesia	0.00000	0.00763	0.00000	0.00000	0.05550	0.00000	0.00000	0.06836	0.00000	0.00000
cystitis	0.11015	0.01807	0.00000	0.01405	0.04120	0.00175	0.00000	0.00230	0.00000	0.00000
hypertrichosis	0.04703	0.00000	0.00935	0.00892	0.03202	0.00000	0.00000	0.00000	0.00000	0.00000
enteritis	0.00952	0.00000	0.00405	0.00000	0.03909	0.00111	0.00000	0.00000	0.00000	0.02175
splenomegaly	0.00000	0.00000	0.03155	0.00000	0.01469	0.00364	0.00000	0.00000	0.00000	0.03184
pericarditis	0.00000	0.02132	0.00123	0.02697	0.03840	0.00000	0.00000	0.00000	0.00000	0.02213
lactic.acidosis	0.00000	0.00000	0.02316	0.00000	0.00000	0.00925	0.01456	0.00000	0.01656	0.01033
increased.appetite	0.06653	0.00000	0.00000	0.00000	0.02383	0.00000	0.00000	0.11100	0.03069	0.00000
muscle.tightness	0.00000	0.00000	0.03047	0.00000	0.01839	0.00000	0.00000	0.04518	0.00000	0.00000
toothache	0.02886	0.00000	0.06558	0.00000	0.03864	0.09811	0.00000	0.00000	0.00000	0.00000
ear.pain	0.02039	0.00048	0.00322	0.06065	0.05218	0.02319	0.00000	0.04885	0.00025	0.00000
respiratory.distress	0.00000	0.01406	0.04804	0.00996	0.00000	0.00000	0.00000	0.00000	0.02981	0.04695
laceration	0.00000	0.00000	0.03080	0.02795	0.01314	0.00000	0.00000	0.02793	0.00000	0.00000
bladder.cancer	0.01714	0.00000	0.00000	0.00000	0.02986	0.00193	0.00000	0.00000	0.00000	0.00000
hepatic.function.abnormal	0.00000	0.05092	0.05644	0.00934	0.00000	0.00000	0.00000	0.00000	0.01563	0.06226
ocular.discomfort	0.00000	0.00000	0.00000	0.08233	0.00000	0.00000	0.00000	0.00000	0.00000	0.00000
delirium	0.00000	0.02849	0.00000	0.00000	0.05163	0.00000	0.00000	0.02477	0.00000	0.00934
menstruation.irregular	0.06148	0.00000	0.00637	0.00000	0.00096	0.00000	0.00000	0.04927	0.03757	0.00000
impaired.healing	0.00000	0.00000	0.00000	0.00000	0.02464	0.00000	0.00000	0.00000	0.04671	0.06261
nocturia	0.06749	0.00000	0.00362	0.00000	0.03338	0.00000	0.00000	0.04084	0.02439	0.00000
ototoxicity	0.00000	0.00000	0.00000	0.02378	0.00000	0.00000	0.00000	0.00000	0.00000	0.06410
eye.oedema	0.00000	0.00000	0.00890	0.05797	0.00000	0.00367	0.00000	0.00000	0.00000	0.00000
dehydration	0.05306	0.00000	0.00102	0.01426	0.01638	0.00050	0.00000	0.04166	0.07281	0.10908
dermatitis.acneiform	0.02593	0.00000	0.00000	0.01113	0.00000	0.00000	0.00000	0.00000	0.07797	0.00000
sexual.dysfunction	0.06472	0.01801	0.00000	0.00000	0.03482	0.00000	0.00000	0.06823	0.00000	0.00000
dermatitis.bullous	0.01005	0.00000	0.00000	0.09322	0.04905	0.00000	0.01103	0.01037	0.02715	0.01229
rhonchi	0.00000	0.06010	0.02115	0.00887	0.00000	0.00000	0.00000	0.00000	0.00000	0.00609
phlebitis	0.00000	0.01407	0.02661	0.02228	0.03098	0.00000	0.03099	0.00000	0.03592	0.10337
cold.sweat	0.00000	0.00936	0.01240	0.02017	0.02720	0.00000	0.00000	0.05224	0.00000	0.00000
injection.site.induration	0.00000	0.00000	0.06641	0.01564	0.00000	0.00000	0.00000	0.00000	0.00000	0.00000
haematuria	0.06839	0.00531	0.00000	0.00303	0.01633	0.00227	0.01547	0.04286	0.07079	0.10498
thyroiditis	0.00000	0.00000	0.00817	0.00019	0.03631	0.00000	0.00000	0.00000	0.00428	0.00000
infusion.site.pain	0.00000	0.07923	0.00000	0.00000	0.00000	0.00000	0.00109	0.00000	0.01610	0.00000
application.site.pain	0.00000	0.00000	0.00093	0.14212	0.00000	0.00000	0.00000	0.00000	0.00000	0.00000
glossodynia	0.00000	0.00349	0.02878	0.00002	0.00000	0.00000	0.00070	0.00277	0.07543	0.00000
amblyopia	0.08011	0.00677	0.00000	0.00014	0.04973	0.00000	0.00000	0.04271	0.00000	0.00000
albuminuria	0.01148	0.03920	0.00000	0.00000	0.04647	0.00000	0.00000	0.01211	0.04410	0.00000
neuralgia	0.05503	0.00000	0.00306	0.00642	0.05416	0.00000	0.00000	0.00000	0.00311	0.03599
cachexia	0.00000	0.00920	0.00000	0.00000	0.03832	0.00000	0.00000	0.00000	0.00542	0.04059
snoring	0.00000	0.00000	0.00788	0.00000	0.04622	0.00000	0.00000	0.00000	0.00000	0.00000
oesophageal.stenosis	0.00000	0.00000	0.04158	0.00415	0.03042	0.00000	0.00000	0.00000	0.00000	0.00000
vestibular.disorder	0.01322	0.00479	0.00000	0.00000	0.04113	0.00000	0.00000	0.00000	0.00000	0.00014
pelvic.pain	0.09280	0.00000	0.00000	0.00000	0.04142	0.00000	0.00000	0.00000	0.00000	0.00967
hepatitis	0.01307	0.01662	0.00475	0.01043	0.03075	0.00000	0.02511	0.00000	0.06882	0.03025
priapism	0.00347	0.00073	0.00000	0.00000	0.04421	0.00000	0.00000	0.00000	0.00000	0.00000
rales	0.00000	0.06137	0.03454	0.03189	0.00000	0.00000	0.00000	0.00000	0.01703	0.03048
pancytopenia	0.00000	0.00000	0.01741	0.00227	0.01796	0.00000	0.01773	0.00000	0.04868	0.10607
metabolic.acidosis	0.00000	0.00000	0.00000	0.02458	0.00000	0.00000	0.00000	0.00000	0.03198	0.05050
paralysis	0.00000	0.00332	0.00000	0.01122	0.06067	0.00000	0.00000	0.00000	0.00000	0.00000
atrioventricular.block.first.degree	0.00000	0.06710	0.00000	0.00000	0.01042	0.00000	0.00000	0.04126	0.00000	0.00000
hypothermia	0.00000	0.03496	0.01348	0.00000	0.03591	0.00000	0.00000	0.00000	0.00000	0.04628
upper.respiratory.tract.infection	0.04108	0.01147	0.03206	0.00114	0.03546	0.19550	0.01598	0.00006	0.02142	0.05017
laboratory.test.abnormal	0.05758	0.01007	0.00000	0.02882	0.03575	0.00000	0.00000	0.00000	0.00000	0.00000
haemorrhage.intracranial	0.00000	0.00000	0.00211	0.00000	0.03411	0.00000	0.00000	0.00000	0.01269	0.08816
retching	0.00000	0.00934	0.02649	0.00000	0.03314	0.00000	0.00000	0.00169	0.00000	0.00000
presyncope	0.01645	0.04079	0.01338	0.00000	0.01966	0.00000	0.00000	0.01465	0.01324	0.00000
conduction.disorder	0.00000	0.00788	0.00000	0.00000	0.00000	0.00000	0.00000	0.03330	0.00000	0.00000
breast.cancer	0.01248	0.00000	0.03111	0.00000	0.04395	0.00000	0.00000	0.00000	0.00186	0.00000
electrocardiogram.abnormal	0.04495	0.08655	0.00000	0.00000	0.02550	0.00000	0.00000	0.02104	0.00000	0.00000
blood.alkaline.phosphatase.increased	0.00000	0.02973	0.00000	0.00000	0.03538	0.00000	0.00013	0.00000	0.12093	0.05108
venous.thrombosis	0.02906	0.00000	0.00000	0.01669	0.01483	0.00000	0.00000	0.00000	0.01765	0.00000
testicular.pain	0.00000	0.00000	0.03190	0.00000	0.03663	0.00000	0.00000	0.00234	0.00000	0.00000
paraesthesia.oral	0.00000	0.00000	0.00000	0.00000	0.04923	0.00000	0.03140	0.02650	0.01973	0.00000
oesophageal.ulcer	0.00000	0.00000	0.00000	0.01568	0.04312	0.00000	0.00345	0.00000	0.00000	0.02641
dysgeusia	0.02859	0.07091	0.00865	0.07618	0.01783	0.00914	0.16451	0.04150	0.03301	0.01553
aneurysm	0.00000	0.00261	0.02461	0.00000	0.03566	0.00000	0.00000	0.00000	0.01187	0.00001
dysmenorrhoea	0.06391	0.00000	0.02946	0.00000	0.03886	0.11645	0.00885	0.01619	0.00000	0.00000
pneumonia.aspiration	0.00000	0.00000	0.00000	0.00000	0.05255	0.00000	0.00000	0.00000	0.00000	0.02313
toxicity.to.various.agents	0.00137	0.00111	0.00000	0.00000	0.02897	0.00000	0.00015	0.00000	0.00000	0.01468
hypertension	0.05987	0.10854	0.00553	0.02412	0.00442	0.09384	0.05132	0.04495	0.04013	0.03750
meningitis	0.00000	0.01444	0.00000	0.00000	0.03192	0.00000	0.00000	0.00993	0.00000	0.04045
somnambulism	0.01167	0.00000	0.01133	0.00000	0.04175	0.00000	0.00000	0.01562	0.00000	0.00000
protein.urine.present	0.00000	0.00000	0.00000	0.00000	0.00604	0.00000	0.02282	0.00521	0.13227	0.00000
abnormal.faeces	0.00000	0.00721	0.00000	0.00000	0.04578	0.02523	0.00000	0.00000	0.00000	0.00000
musculoskeletal.pain	0.03346	0.00000	0.04978	0.00367	0.00123	0.13840	0.00077	0.01747	0.02785	0.05668
vertigo	0.04259	0.08402	0.02840	0.01755	0.01226	0.05726	0.10338	0.07306	0.00393	0.00690
antisocial.personality.disorder	0.00000	0.00000	0.00000	0.00000	0.03872	0.00000	0.00000	0.00000	0.00000	0.00000
blood.glucose.increased	0.00000	0.00000	0.02072	0.05481	0.00000	0.00000	0.00000	0.00000	0.09175	0.00000
otitis.media	0.00034	0.00000	0.00390	0.04259	0.06288	0.08401	0.00000	0.00161	0.00000	0.00000
apathy	0.00055	0.00000	0.00135	0.00000	0.06349	0.00000	0.00000	0.04901	0.00000	0.00000
urinary.tract.disorder	0.05716	0.00000	0.14360	0.00000	0.00503	0.00000	0.00049	0.01220	0.00000	0.00006
swelling.face	0.00000	0.00000	0.04716	0.00955	0.01104	0.00000	0.00000	0.00000	0.01826	0.00000
skin.striae	0.02060	0.00000	0.00647	0.00000	0.02329	0.00000	0.00353	0.00000	0.00000	0.00000
influenza	0.05013	0.02587	0.00000	0.00000	0.05325	0.18588	0.00000	0.00285	0.01142	0.00000
embolism	0.05997	0.00007	0.01918	0.00771	0.00545	0.00000	0.00000	0.00000	0.01273	0.07026
supraventricular.extrasystoles	0.00000	0.02290	0.00487	0.00010	0.04080	0.00000	0.00000	0.00000	0.00000	0.00000
muscle.contractions.involuntary	0.01704	0.00001	0.00000	0.00000	0.06992	0.00000	0.00000	0.00480	0.00000	0.00000
ill-defined.disorder	0.06288	0.00055	0.00001	0.04249	0.00055	0.01385	0.00000	0.10762	0.03498	0.11994
hernia	0.00000	0.00000	0.00000	0.00000	0.06692	0.00000	0.00000	0.00000	0.00000	0.00000
osteoporosis	0.06679	0.00000	0.03319	0.00000	0.03018	0.00000	0.00000	0.00000	0.00888	0.00000
pulmonary.embolism	0.05452	0.00005	0.03035	0.00000	0.02903	0.00000	0.00006	0.00000	0.01569	0.06827
hyperhidrosis	0.08535	0.07347	0.04087	0.01060	0.00000	0.01402	0.08563	0.08653	0.00831	0.04305
nasal.discomfort	0.01631	0.00000	0.00000	0.07654	0.00000	0.06685	0.00000	0.00000	0.00000	0.00000
telangiectasia	0.00000	0.00000	0.00034	0.07185	0.00000	0.00000	0.00000	0.00000	0.00000	0.00574
injection.site.pruritus	0.00000	0.00000	0.09066	0.00000	0.00000	0.00000	0.00000	0.00000	0.00000	0.00000
lung.infiltration	0.00000	0.00555	0.03334	0.02759	0.00000	0.00000	0.00000	0.00000	0.01259	0.01317
hyperkalaemia	0.00000	0.08931	0.00296	0.00000	0.01120	0.00638	0.00000	0.00000	0.10159	0.00000
vascular.purpura	0.03541	0.03344	0.00353	0.00000	0.04705	0.00000	0.00000	0.00455	0.00000	0.06848
conjunctivitis	0.06773	0.00000	0.00000	0.09694	0.03241	0.06613	0.00000	0.02833	0.00000	0.06536
neoplasm.malignant	0.04474	0.00000	0.03615	0.00000	0.01569	0.00000	0.00000	0.00000	0.05257	0.03179
urethritis	0.00958	0.00000	0.00000	0.00000	0.04221	0.00000	0.00000	0.00000	0.00000	0.00000
vomiting	0.04698	0.09666	0.01220	0.02766	0.00076	0.07721	0.19857	0.05573	0.02744	0.05447
blood.triglycerides.increased	0.00000	0.00000	0.01012	0.00000	0.00000	0.00347	0.00000	0.01283	0.14069	0.00000
prurigo	0.00000	0.00000	0.05782	0.00000	0.01434	0.00000	0.00000	0.00966	0.03166	0.00000
pulmonary.function.test.decreased	0.00000	0.06426	0.00000	0.02227	0.04053	0.00000	0.00000	0.00000	0.00000	0.02054
inappropriate.antidiuretic.hormone.secretion	0.00000	0.00000	0.00000	0.00000	0.02446	0.00000	0.00000	0.02110	0.00000	0.02555
stupor	0.00000	0.00000	0.00307	0.00000	0.05975	0.00000	0.00000	0.02995	0.00000	0.02896
ovarian.disorder	0.04569	0.00000	0.02673	0.00000	0.01940	0.00000	0.00000	0.00000	0.00000	0.00000
oesophagitis	0.03104	0.00000	0.01265	0.00001	0.05510	0.00000	0.01445	0.00000	0.01662	0.03808
cataract	0.06937	0.00000	0.00000	0.05233	0.03561	0.05554	0.00000	0.00000	0.01324	0.00000
amylase.increased	0.00000	0.00000	0.00000	0.00564	0.00958	0.00000	0.00280	0.00000	0.12926	0.00000
haemoglobin	0.07661	0.00000	0.00000	0.04563	0.02119	0.00000	0.02718	0.00000	0.02529	0.13080
injury	0.03924	0.00000	0.00000	0.00000	0.06404	0.15693	0.00000	0.00077	0.00000	0.02794
weight.decreased	0.05690	0.00000	0.02648	0.00000	0.01141	0.01001	0.04391	0.07470	0.07714	0.07631
blood.phosphorus.decreased	0.00000	0.00000	0.02988	0.00214	0.00000	0.00000	0.00000	0.00000	0.07067	0.00000
cellulitis	0.01181	0.00000	0.04667	0.01383	0.04063	0.01519	0.00000	0.00000	0.01954	0.06604
embolism.venous	0.04581	0.00000	0.00000	0.00656	0.00000	0.00000	0.00000	0.00000	0.00000	0.03340
ocular.hyperaemia	0.00000	0.00000	0.01481	0.10376	0.02099	0.00000	0.00000	0.02235	0.00000	0.00000
increased.bronchial.secretion	0.00000	0.02124	0.00000	0.03119	0.03988	0.01281	0.00000	0.00000	0.00212	0.00000
lymphocytosis	0.00000	0.00000	0.00000	0.00003	0.05229	0.00000	0.00000	0.00000	0.00797	0.00000
mental.disorder	0.01047	0.00000	0.17995	0.00000	0.00000	0.00000	0.00623	0.02264	0.00000	0.00826
ageusia	0.00000	0.00000	0.02645	0.00000	0.05414	0.01207	0.02808	0.00001	0.02087	0.00000
pseudolymphoma	0.00000	0.00000	0.00000	0.00000	0.03906	0.00000	0.00000	0.00000	0.00894	0.00000
bronchospasm.paradoxical	0.00000	0.02076	0.00000	0.00000	0.00000	0.02240	0.00000	0.00000	0.00000	0.00000
neutropenic.sepsis	0.00000	0.00000	0.00038	0.01301	0.00000	0.00000	0.00000	0.00000	0.00001	0.06665
systemic.lupus.erythematosus	0.00000	0.00000	0.00000	0.00000	0.03382	0.00579	0.00457	0.00000	0.00000	0.00000
eye.swelling	0.00000	0.00000	0.00428	0.03002	0.02813	0.00000	0.00000	0.01047	0.00917	0.00000
hypoproteinaemia	0.00000	0.00000	0.04658	0.00000	0.03098	0.00000	0.00000	0.00000	0.05686	0.00000
application.site.reaction	0.03681	0.00000	0.02986	0.11362	0.02566	0.00638	0.00000	0.02130	0.00000	0.00000
joint.stiffness	0.03506	0.00000	0.06808	0.00000	0.03176	0.00000	0.00000	0.00000	0.00000	0.00000
sensory.disturbance	0.00000	0.00000	0.05643	0.02417	0.02067	0.00102	0.00000	0.03465	0.00000	0.00000
viral.diarrhoea	0.02136	0.00000	0.06563	0.04120	0.01403	0.03197	0.00000	0.01184	0.00000	0.00000
dry.throat	0.00000	0.00000	0.02788	0.05780	0.02643	0.00000	0.00000	0.04287	0.00000	0.00000
skin.ulcer	0.02729	0.03483	0.00000	0.08606	0.05148	0.00000	0.00000	0.00000	0.01061	0.00264
peritonitis	0.00000	0.02535	0.00000	0.00568	0.03571	0.01579	0.01048	0.00000	0.01133	0.00000
injection.site.pain	0.04937	0.05462	0.06991	0.02567	0.01431	0.00000	0.09221	0.01119	0.00000	0.04296
ileus.paralytic	0.00000	0.02217	0.00004	0.01163	0.00639	0.00000	0.00000	0.00161	0.01185	0.00000
bradycardia	0.00000	0.13962	0.00005	0.02002	0.00879	0.00000	0.06035	0.05513	0.03083	0.00000
flank.pain	0.00000	0.00635	0.03926	0.03998	0.04555	0.00000	0.00000	0.00976	0.00366	0.01020
erythema.of.eyelid	0.00000	0.00000	0.00000	0.07618	0.00000	0.00000	0.00000	0.00000	0.00000	0.00000
hypoalbuminaemia	0.00000	0.00000	0.01469	0.03018	0.00000	0.00000	0.00000	0.00000	0.10577	0.00000
hypochromic.anaemia	0.00000	0.01772	0.00001	0.00000	0.05349	0.00000	0.00000	0.00000	0.03768	0.00042
nephritis	0.00000	0.00000	0.00270	0.00000	0.02930	0.00000	0.00059	0.00000	0.03741	0.00000
urinary.tract.infection	0.05830	0.03328	0.01147	0.00313	0.03007	0.16635	0.00000	0.01071	0.02837	0.06224
diarrhoea.haemorrhagic	0.00000	0.00000	0.00000	0.01405	0.03359	0.00000	0.00000	0.00000	0.00861	0.00000
cholestasis	0.00000	0.02754	0.00824	0.01143	0.01004	0.00000	0.00000	0.00000	0.03479	0.00000
atelectasis	0.00000	0.05737	0.03469	0.00000	0.02618	0.00000	0.00000	0.00000	0.02231	0.02127
penis.disorder	0.00000	0.00000	0.02257	0.01923	0.04789	0.00000	0.00000	0.00000	0.00000	0.00000
aphasia	0.00000	0.00000	0.00000	0.00000	0.05083	0.00000	0.00000	0.03917	0.00000	0.00946
oculogyric.crisis	0.00000	0.00722	0.00000	0.00000	0.02506	0.00000	0.00000	0.05799	0.00000	0.00000
nodal.arrhythmia	0.00000	0.05308	0.00000	0.00000	0.01336	0.00000	0.00000	0.00000	0.00000	0.00000
application.site.dryness	0.00000	0.00000	0.00000	0.10085	0.00000	0.00000	0.00000	0.00000	0.00000	0.00000
abdominal.pain.upper	0.03304	0.00000	0.07231	0.00000	0.01175	0.09499	0.07637	0.03973	0.03598	0.00000
plasmacytoma	0.00000	0.00000	0.04922	0.00000	0.00000	0.00000	0.00000	0.00000	0.00000	0.04423
pneumothorax	0.00000	0.05597	0.03348	0.00000	0.03057	0.00000	0.00000	0.00000	0.02135	0.02293
oral.candidiasis	0.01642	0.00000	0.04054	0.03883	0.03013	0.00000	0.00000	0.00000	0.01620	0.09622
sudden.death	0.00000	0.03843	0.00000	0.00000	0.03187	0.00000	0.00000	0.00000	0.00896	0.00000
blister	0.00000	0.00000	0.00000	0.10690	0.01303	0.00000	0.00000	0.00000	0.01546	0.00000
extrasystoles	0.00000	0.07414	0.00544	0.01496	0.04288	0.00000	0.00000	0.00000	0.00000	0.00000
vasodilation.procedure	0.09462	0.07924	0.00000	0.00000	0.02744	0.00000	0.00000	0.00000	0.00000	0.01993
plasma.cell.myeloma	0.00000	0.00000	0.04922	0.00000	0.00000	0.00000	0.00000	0.00000	0.00000	0.04423
osteomyelitis	0.00000	0.00000	0.03514	0.00000	0.02076	0.00000	0.00000	0.00000	0.00000	0.01595
pain.in.extremity	0.04880	0.04977	0.02610	0.00523	0.01240	0.14561	0.00000	0.01758	0.04449	0.04696
pyelonephritis	0.05526	0.00000	0.00043	0.00000	0.03348	0.00000	0.00000	0.00000	0.03194	0.00005
febrile.neutropenia	0.00000	0.00000	0.01447	0.00000	0.00000	0.00000	0.00000	0.00000	0.06255	0.12042
cardiac.flutter	0.00000	0.05473	0.01459	0.00000	0.00710	0.00000	0.00000	0.00000	0.00000	0.00000
cerebral.ischaemia	0.02067	0.04662	0.00000	0.00000	0.04197	0.00000	0.00000	0.00000	0.00000	0.00000
gastric.ulcer	0.02800	0.00000	0.01961	0.00998	0.04755	0.00000	0.02064	0.00000	0.01743	0.00187
tooth.abscess	0.02767	0.00000	0.03576	0.00000	0.05420	0.00481	0.00000	0.00000	0.00640	0.00009
apnoea	0.00000	0.08248	0.00000	0.00000	0.04236	0.00000	0.00000	0.00000	0.00000	0.01458
headache	0.05875	0.10891	0.01879	0.04059	0.00378	0.11649	0.20004	0.05720	0.01461	0.02221
xerophthalmia	0.00000	0.00000	0.01324	0.00000	0.05928	0.00000	0.00000	0.00000	0.00320	0.00000
fasting	0.00000	0.00000	0.00000	0.00000	0.00000	0.01380	0.00748	0.00000	0.05238	0.00000
fibrocystic.breast.disease	0.01968	0.00000	0.00000	0.00000	0.04539	0.00000	0.00000	0.00000	0.00000	0.00000
oliguria	0.00000	0.07660	0.00994	0.00500	0.04343	0.00000	0.00096	0.00000	0.00000	0.00435
anaphylactic.shock	0.01284	0.01651	0.00002	0.03757	0.01332	0.00075	0.04441	0.00000	0.04331	0.05134
sinus.bradycardia	0.00000	0.05888	0.00000	0.00000	0.02311	0.00000	0.00612	0.00000	0.04872	0.00000
neuropathy.peripheral	0.00000	0.00000	0.02280	0.00927	0.02694	0.03761	0.05833	0.01299	0.05351	0.10236
tardive.dyskinesia	0.00000	0.00000	0.00476	0.00000	0.03762	0.00000	0.00000	0.02119	0.00000	0.00000
rash.erythematous	0.00000	0.00002	0.05323	0.05816	0.04634	0.00000	0.00000	0.00178	0.00000	0.02950
ear.infection	0.00940	0.00000	0.01910	0.04175	0.02382	0.06510	0.00000	0.02982	0.00000	0.00000
atrial.flutter	0.00000	0.07951	0.00705	0.00000	0.02577	0.00000	0.00000	0.00000	0.00015	0.00000
papilloedema	0.00000	0.00000	0.00444	0.00991	0.03440	0.00000	0.00000	0.00000	0.01699	0.00000
mucosal.inflammation	0.00000	0.00000	0.00000	0.00038	0.00000	0.00000	0.01480	0.00000	0.07577	0.13159
sensation.of.foreign.body	0.00000	0.00000	0.00000	0.10554	0.01016	0.00000	0.00000	0.00045	0.00000	0.00000
nephropathy.toxic	0.00000	0.00000	0.00000	0.00286	0.00000	0.00000	0.00000	0.00000	0.03767	0.08753
ileus	0.00000	0.00000	0.02001	0.01999	0.03696	0.00000	0.00000	0.00000	0.01504	0.05028
gastrointestinal.disorder	0.05165	0.04774	0.15364	0.00772	0.00496	0.02417	0.09309	0.01923	0.00000	0.00000
hepatic.enzyme.increased	0.00000	0.01283	0.02884	0.00000	0.03218	0.01021	0.05771	0.00000	0.03984	0.04973
arrhythmia	0.05743	0.10533	0.00000	0.01231	0.00273	0.00000	0.00000	0.05282	0.00011	0.04377
angiopathy	0.02491	0.03012	0.17860	0.00000	0.00000	0.00000	0.00000	0.00000	0.00000	0.00000
sluggishness	0.00000	0.00000	0.03496	0.00000	0.03601	0.00000	0.00000	0.01472	0.00000	0.00000
swelling	0.00342	0.01169	0.03751	0.09260	0.00000	0.10678	0.00000	0.00000	0.00000	0.00000
upper-airway.cough.syndrome	0.00000	0.00000	0.08392	0.00000	0.00443	0.00400	0.00000	0.00000	0.00000	0.00000
dermatitis.contact	0.00513	0.00000	0.00000	0.10225	0.05372	0.00000	0.00000	0.01898	0.00000	0.00000
akinesia	0.00000	0.00000	0.00000	0.00000	0.03459	0.00000	0.00000	0.05138	0.00000	0.00000
gastritis	0.03757	0.03478	0.02744	0.00000	0.03827	0.05622	0.04770	0.00000	0.03394	0.01499
paranoia	0.00000	0.00000	0.00000	0.00000	0.06327	0.00000	0.00000	0.03931	0.00000	0.00979
biliary.colic	0.01184	0.00000	0.00000	0.00000	0.03744	0.00000	0.00705	0.00000	0.00000	0.00000
body.temperature.increased	0.03390	0.06065	0.01253	0.03657	0.00376	0.09891	0.12619	0.04206	0.04094	0.08357
speech.disorder	0.00000	0.00000	0.00000	0.00000	0.05831	0.00000	0.00000	0.07068	0.00000	0.02014
vulvovaginal.pruritus	0.06489	0.00000	0.00000	0.04259	0.00000	0.00000	0.00000	0.00142	0.00000	0.00000
motion.sickness	0.00000	0.00000	0.02737	0.00000	0.01723	0.00000	0.00000	0.02150	0.00000	0.00000
goitre	0.00000	0.00000	0.00803	0.00000	0.05253	0.00000	0.00000	0.00000	0.00405	0.00000
cardiogenic.shock	0.00000	0.05996	0.00000	0.00000	0.00000	0.00000	0.00000	0.00000	0.00000	0.00000
dizziness	0.05725	0.10738	0.00000	0.01605	0.00173	0.09284	0.17550	0.06781	0.02335	0.03344
uveitis	0.00000	0.00000	0.00000	0.02625	0.01862	0.00099	0.00000	0.00000	0.03210	0.00000
autonomic.nervous.system.imbalance	0.00000	0.01036	0.00000	0.00000	0.03601	0.00000	0.00000	0.00695	0.00000	0.00310
thrombocytopenia	0.01776	0.00011	0.00206	0.00000	0.01327	0.00000	0.03305	0.03068	0.10203	0.13379
breast.discharge	0.00000	0.00000	0.01895	0.00000	0.03399	0.00000	0.00000	0.00000	0.00000	0.00000
myopathy	0.00000	0.00000	0.02984	0.00000	0.04425	0.02210	0.00000	0.00000	0.00000	0.02365
hypoaesthesia	0.04890	0.07085	0.01553	0.01994	0.01114	0.03572	0.00000	0.08283	0.00956	0.05642
nuchal.rigidity	0.04732	0.05348	0.00000	0.00000	0.04153	0.00000	0.00000	0.00528	0.00000	0.02062
corneal.erosion	0.00143	0.00000	0.00386	0.07628	0.00000	0.00000	0.00000	0.00000	0.00000	0.00000
pupils.unequal	0.00514	0.00000	0.00000	0.00000	0.03843	0.00000	0.00000	0.00000	0.00000	0.00000
asthma	0.01903	0.05720	0.00000	0.06347	0.04403	0.07471	0.00000	0.00000	0.00000	0.00865
unintended.pregnancy	0.00000	0.00000	0.00012	0.00000	0.04536	0.00000	0.00000	0.00000	0.00000	0.00000
dysarthria	0.00000	0.00000	0.01141	0.00316	0.03959	0.00000	0.00000	0.09560	0.00000	0.00475
cerebral.infarction	0.00891	0.01547	0.00000	0.00000	0.04240	0.00000	0.00000	0.00000	0.00000	0.01094
hyperphosphataemia	0.00000	0.00000	0.00027	0.00000	0.02879	0.00000	0.00000	0.00000	0.05472	0.00000
optic.neuritis	0.00000	0.00000	0.00000	0.03086	0.04178	0.00000	0.00000	0.00000	0.00769	0.00584
dysphagia	0.00000	0.00684	0.00576	0.06380	0.03449	0.00002	0.00593	0.06913	0.02117	0.08178
sepsis	0.03478	0.02862	0.00270	0.00000	0.01758	0.01067	0.00000	0.00000	0.06223	0.11452
muscle.relaxant.therapy	0.00000	0.00000	0.00499	0.00000	0.05128	0.00000	0.00000	0.04256	0.00000	0.00664
memory.impairment	0.00751	0.00000	0.02646	0.00000	0.02292	0.00000	0.00000	0.09816	0.00409	0.00847
blood.urine.present	0.00000	0.00000	0.03262	0.00000	0.00364	0.00000	0.00000	0.00754	0.04469	0.00000
amnesia	0.00352	0.00000	0.00000	0.00000	0.04503	0.00000	0.00000	0.08931	0.02911	0.01723
sensory.loss	0.00000	0.03598	0.00000	0.00000	0.00000	0.00000	0.00000	0.08544	0.00000	0.02643
eye.irritation	0.00000	0.02245	0.00000	0.12251	0.03942	0.00000	0.00000	0.00000	0.00178	0.00000
lymphopenia	0.00000	0.00000	0.01855	0.00000	0.00770	0.00000	0.00000	0.00000	0.12312	0.06926
retinal.detachment	0.00000	0.01850	0.00477	0.01577	0.03256	0.00000	0.00000	0.00000	0.00000	0.04507
abdominal.discomfort	0.04198	0.09357	0.06440	0.00000	0.00000	0.00855	0.10063	0.06193	0.00000	0.00000
thinking.abnormal	0.00000	0.00000	0.00000	0.00000	0.06241	0.00000	0.00000	0.07620	0.00000	0.00779
affect.lability	0.10739	0.00000	0.00311	0.00000	0.02215	0.00000	0.01303	0.08826	0.00000	0.00000
skin.mass	0.00000	0.00000	0.03791	0.01994	0.04687	0.00000	0.00000	0.00000	0.00000	0.01598
application.site.erythema	0.00000	0.01392	0.00000	0.13717	0.00336	0.00000	0.00000	0.00000	0.00000	0.00000
vaginal.discharge	0.10504	0.00000	0.00392	0.00000	0.03978	0.00000	0.00000	0.00000	0.00000	0.00000
dental.caries	0.03108	0.00000	0.00000	0.00000	0.05547	0.00000	0.00000	0.00000	0.00000	0.00000
glycosuria	0.00000	0.00000	0.00000	0.00000	0.04121	0.00000	0.00061	0.00000	0.08859	0.00000
bipolar.i.disorder	0.00000	0.00000	0.00196	0.00000	0.04815	0.00000	0.00000	0.00447	0.01748	0.00000
agitation	0.00000	0.06975	0.00319	0.01717	0.02553	0.00000	0.00000	0.11159	0.00847	0.04152
periorbital.oedema	0.00000	0.00000	0.00000	0.06970	0.03721	0.00000	0.00000	0.01183	0.02626	0.00000
eczema	0.02087	0.00000	0.00000	0.06763	0.05519	0.05005	0.03902	0.00000	0.02983	0.00000
migraine	0.05956	0.00000	0.01892	0.00000	0.04410	0.09852	0.01444	0.02536	0.00000	0.00000
paresis	0.00000	0.00000	0.02802	0.00000	0.05474	0.00000	0.00000	0.00000	0.00000	0.02101
white.blood.cell.count.increased	0.00000	0.00000	0.06258	0.00000	0.00001	0.00000	0.00000	0.00000	0.01473	0.00000
sleep.apnoea.syndrome	0.00000	0.00000	0.02554	0.00000	0.03715	0.00000	0.00000	0.00892	0.00000	0.00000
bronchial.hyperreactivity	0.04099	0.00601	0.00000	0.02017	0.00000	0.00000	0.00000	0.00000	0.00000	0.00000
depressed.mood	0.00000	0.00000	0.02807	0.01083	0.03165	0.01468	0.00000	0.05511	0.00000	0.00000
lung.disorder	0.00000	0.05140	0.02959	0.02550	0.01552	0.01704	0.00000	0.00000	0.01893	0.02968
hyperventilation	0.00000	0.03618	0.00000	0.00000	0.04890	0.00000	0.00000	0.02496	0.00000	0.02287
anaemia.megaloblastic	0.00000	0.00000	0.00000	0.00000	0.03970	0.00000	0.00000	0.00000	0.01329	0.00536
coronary.artery.disease	0.02295	0.00000	0.01993	0.00000	0.04361	0.00000	0.00000	0.00000	0.00309	0.00000
altered.state.of.consciousness	0.00000	0.01829	0.02251	0.02494	0.02314	0.01092	0.00000	0.02208	0.00946	0.03846
oropharyngeal.pain	0.00000	0.00000	0.02030	0.06701	0.01753	0.11543	0.00000	0.02712	0.03228	0.00000
pigmentation.disorder	0.00000	0.00000	0.02190	0.00079	0.02274	0.00000	0.00000	0.00000	0.01885	0.01065
hepatic.failure	0.00000	0.00661	0.00667	0.00000	0.01299	0.00000	0.00000	0.00000	0.05222	0.04309
tetany	0.00000	0.01257	0.00985	0.01333	0.04256	0.00000	0.00000	0.00000	0.00589	0.00000
crying	0.00000	0.00000	0.00000	0.03796	0.03643	0.00488	0.00000	0.01679	0.00000	0.00000
myelitis	0.00000	0.00000	0.00000	0.00000	0.03142	0.00000	0.00000	0.00000	0.00000	0.00000
tubulointerstitial.nephritis	0.00000	0.00000	0.00093	0.01646	0.00676	0.00000	0.03017	0.00000	0.03587	0.00000
muscular.weakness	0.02018	0.02846	0.01464	0.00000	0.03151	0.02347	0.00000	0.06695	0.00392	0.07049
muscle.atrophy	0.00000	0.00000	0.03311	0.00000	0.02503	0.00000	0.00000	0.00257	0.00000	0.02651
enuresis	0.00000	0.00000	0.00297	0.00000	0.02289	0.00000	0.00000	0.06186	0.00000	0.00000
nail.disorder	0.06084	0.00000	0.00397	0.05558	0.02893	0.00000	0.00000	0.00000	0.01896	0.04419
trismus	0.00000	0.01887	0.00000	0.03061	0.02681	0.00000	0.00000	0.02140	0.00298	0.01618
photopsia	0.00000	0.00000	0.03054	0.01592	0.03639	0.00000	0.00000	0.00000	0.00000	0.00000
pancreatitis.acute	0.00000	0.00000	0.04572	0.00000	0.00990	0.00000	0.00000	0.00000	0.01309	0.01922
breast.enlargement	0.09188	0.00000	0.00000	0.00000	0.02541	0.00000	0.00000	0.01266	0.00000	0.00000
major.depression	0.00000	0.00000	0.00906	0.00000	0.03651	0.00000	0.00000	0.03161	0.00000	0.00000
hyperpathia	0.00000	0.00000	0.00000	0.00000	0.03642	0.00000	0.00000	0.00000	0.00000	0.00000
supraventricular.tachycardia	0.00000	0.09721	0.00000	0.00000	0.03530	0.00000	0.00000	0.00000	0.00000	0.00000
fluid.overload	0.00000	0.02649	0.00000	0.00930	0.00000	0.00259	0.00000	0.00000	0.06601	0.00000
acute.myocardial.infarction	0.00000	0.02553	0.00516	0.00000	0.01051	0.00000	0.00000	0.00082	0.02278	0.00000
tooth.infection	0.02439	0.00000	0.02166	0.00000	0.04083	0.02063	0.00000	0.00000	0.00000	0.00000
hypermagnesaemia	0.00000	0.01266	0.01649	0.00000	0.00000	0.00000	0.00000	0.00000	0.05266	0.00000
labyrinthitis	0.00000	0.00000	0.01568	0.00000	0.04809	0.00000	0.00000	0.00000	0.00000	0.00000
hair.colour.changes	0.00000	0.00000	0.00000	0.04811	0.00990	0.00000	0.02731	0.00000	0.02375	0.00000
hepatic.necrosis	0.00000	0.00000	0.00233	0.00798	0.01168	0.00000	0.00155	0.00000	0.00827	0.00000
jaundice.cholestatic	0.00000	0.00000	0.00000	0.00654	0.03877	0.00000	0.01503	0.00000	0.00000	0.00000
urine.output.increased	0.00000	0.04726	0.00000	0.00000	0.02316	0.00000	0.00000	0.09800	0.01749	0.00000
throat.irritation	0.00000	0.08161	0.02802	0.04588	0.00000	0.05323	0.00000	0.00000	0.00000	0.00000
prothrombin.level.increased	0.00000	0.00000	0.06095	0.00000	0.00000	0.00000	0.00000	0.00000	0.04712	0.02262
eye.haemorrhage	0.00000	0.00000	0.03210	0.00000	0.05575	0.00000	0.00000	0.00000	0.00000	0.02511
ulcerative.keratitis	0.00000	0.00000	0.00000	0.00000	0.03163	0.00000	0.00000	0.00000	0.00000	0.00000
glaucoma	0.02069	0.00984	0.00000	0.03597	0.05351	0.00000	0.00000	0.00000	0.00000	0.00000
gingival.bleeding	0.02189	0.00000	0.06372	0.00000	0.03169	0.00000	0.00000	0.00000	0.00310	0.05310
respiration.abnormal	0.00000	0.00000	0.03035	0.05091	0.00454	0.00429	0.00000	0.00000	0.00000	0.00000
deafness	0.00000	0.00740	0.00036	0.02113	0.03793	0.00000	0.00000	0.04360	0.02395	0.07385
dry.mouth	0.05990	0.08078	0.00401	0.05228	0.01118	0.05089	0.13262	0.09402	0.00451	0.00000
myoclonus	0.00000	0.00000	0.00223	0.00000	0.05813	0.00000	0.00000	0.04498	0.00000	0.00000
cerebrovascular.accident	0.04957	0.06420	0.03414	0.00000	0.02873	0.01645	0.00000	0.00000	0.01218	0.03066
toxic.epidermal.necrolysis	0.00000	0.00000	0.00000	0.01013	0.00000	0.00000	0.02975	0.00655	0.04476	0.03270
orthostatic.hypotension	0.00000	0.14482	0.00000	0.00000	0.00759	0.00062	0.00000	0.09944	0.02430	0.00000
procedural.pain	0.00000	0.08014	0.07346	0.01446	0.00495	0.00539	0.00000	0.00000	0.02013	0.00018
oesophageal.spasm	0.00000	0.00000	0.01072	0.01989	0.03728	0.00000	0.00000	0.00031	0.00000	0.00000
chronic.obstructive.pulmonary.disease	0.04054	0.01716	0.00000	0.03380	0.00000	0.00000	0.00000	0.00000	0.00000	0.00000
hyperreflexia	0.00000	0.00000	0.00000	0.00000	0.06430	0.00010	0.00000	0.00648	0.00000	0.00236
suicide.attempt	0.00000	0.00000	0.00000	0.00000	0.05547	0.00000	0.01860	0.04274	0.00000	0.00000
atrioventricular.block	0.00000	0.10313	0.00000	0.00000	0.03250	0.00000	0.00000	0.00000	0.02381	0.00000
nervous.system.disorder	0.02042	0.00000	0.20390	0.00000	0.00000	0.00551	0.02526	0.00721	0.00000	0.00000
rash.generalised	0.00000	0.00000	0.05617	0.00831	0.00000	0.00000	0.00000	0.00000	0.01069	0.00000
impaired.gastric.emptying	0.00000	0.00000	0.02040	0.00848	0.02879	0.00000	0.00000	0.00000	0.00000	0.00000
mucous.membrane.disorder	0.02469	0.00000	0.00000	0.00000	0.02886	0.00000	0.00000	0.00000	0.00000	0.01638
cerebrovascular.disorder	0.00000	0.03245	0.02866	0.00000	0.04237	0.00000	0.00000	0.00000	0.00000	0.00052
disturbance.in.sexual.arousal	0.09016	0.00302	0.00000	0.00362	0.01301	0.00000	0.00000	0.09918	0.02373	0.00000
hiatus.hernia	0.02370	0.00000	0.02693	0.00000	0.02783	0.00000	0.00000	0.00000	0.00000	0.00000
lipodystrophy.acquired	0.00000	0.00000	0.01654	0.03680	0.00000	0.01399	0.00000	0.00710	0.05423	0.00000
bruxism	0.00000	0.00000	0.01731	0.00000	0.04577	0.00000	0.00000	0.03399	0.00000	0.00000
torticollis	0.00000	0.00000	0.00000	0.00000	0.04083	0.00000	0.00000	0.02441	0.00000	0.00000
back.pain	0.06538	0.05936	0.00688	0.01380	0.02053	0.14275	0.06012	0.02293	0.02958	0.06298
coagulopathy	0.00000	0.00000	0.00464	0.00000	0.03891	0.00000	0.00000	0.00520	0.01887	0.07613
gamma-glutamyltransferase.increased	0.00000	0.00000	0.00069	0.00000	0.02649	0.05940	0.00000	0.01967	0.10678	0.00000
rhinorrhoea	0.00000	0.00001	0.03490	0.04451	0.00003	0.11333	0.00000	0.01621	0.02831	0.02053
night.blindness	0.01060	0.00000	0.00000	0.01417	0.02391	0.00000	0.00000	0.00900	0.01837	0.00000
thrombosis	0.03940	0.00778	0.03096	0.00923	0.01545	0.00000	0.00000	0.00000	0.00476	0.09064
bone.disorder	0.00000	0.00300	0.05705	0.01027	0.03244	0.00483	0.00000	0.00000	0.00000	0.00000
vulvovaginal.dryness	0.08251	0.00000	0.01081	0.00000	0.02378	0.00000	0.00000	0.00000	0.00000	0.00000
dysphonia	0.04247	0.03253	0.02732	0.07610	0.00676	0.00000	0.00000	0.01670	0.04204	0.00000
hypothyroidism	0.00000	0.00000	0.00808	0.01848	0.04392	0.00000	0.00000	0.01403	0.08619	0.00000
drug.hypersensitivity	0.00000	0.00000	0.00000	0.03333	0.03524	0.00000	0.00000	0.00729	0.00000	0.03433
oropharyngeal.discomfort	0.01345	0.00000	0.00000	0.08883	0.02654	0.05277	0.00000	0.03695	0.00000	0.00000
hypertriglyceridaemia	0.00000	0.00000	0.01415	0.00000	0.00175	0.00000	0.00000	0.01282	0.13209	0.00000
accommodation.disorder	0.00014	0.00000	0.00380	0.00000	0.05526	0.00000	0.00000	0.04267	0.00000	0.00000
pharyngeal.oedema	0.00000	0.00000	0.01216	0.01458	0.03151	0.00714	0.00000	0.01084	0.00000	0.00000
nervousness	0.08714	0.11183	0.00000	0.00000	0.00399	0.00000	0.00883	0.12208	0.00000	0.00000
cushing's.syndrome	0.02766	0.00000	0.02001	0.00000	0.00000	0.00000	0.00000	0.00000	0.00000	0.00000
muscle.spasms	0.06876	0.05677	0.03310	0.00000	0.00653	0.10700	0.06157	0.03816	0.03755	0.01630
vision.blurred	0.01118	0.07685	0.00000	0.06818	0.00207	0.02662	0.03074	0.11005	0.02967	0.02887
nausea	0.05528	0.10535	0.01162	0.03081	0.00252	0.08548	0.21178	0.06317	0.02734	0.04867
shock	0.04708	0.14004	0.00502	0.00049	0.01123	0.00000	0.00000	0.05960	0.04009	0.00197
tenderness	0.05703	0.00000	0.03485	0.09547	0.00000	0.00000	0.00000	0.00098	0.01249	0.00000
neck.pain	0.05949	0.04637	0.03467	0.02970	0.03575	0.01933	0.00000	0.03298	0.00000	0.02694
application.site.pruritus	0.00000	0.00000	0.00000	0.13043	0.01477	0.00000	0.00000	0.00000	0.00000	0.00000
respiratory.depression	0.00000	0.06287	0.00014	0.01610	0.03905	0.00000	0.00000	0.00000	0.00000	0.02536
sciatica	0.04934	0.00000	0.03578	0.00000	0.01772	0.00000	0.00000	0.00000	0.00738	0.00000
dermatitis.exfoliative	0.02186	0.00000	0.00000	0.05859	0.04229	0.00000	0.01241	0.00001	0.04088	0.01977
depression	0.07475	0.03677	0.00609	0.01660	0.00893	0.08720	0.06828	0.06958	0.02869	0.05030
orgasm.abnormal	0.00000	0.00000	0.00703	0.00000	0.01326	0.00000	0.00000	0.06757	0.00000	0.00000
cardiac.failure.congestive	0.05146	0.05333	0.00000	0.00000	0.02267	0.00000	0.00000	0.00000	0.04167	0.06023
therapeutic.response.unexpected	0.00639	0.00116	0.07417	0.00000	0.00803	0.00000	0.00000	0.00410	0.00000	0.00000
influenza.like.illness	0.05530	0.00000	0.00743	0.02330	0.02273	0.10721	0.00000	0.02965	0.05031	0.04533
bleeding.time.prolonged	0.00000	0.00000	0.00000	0.00000	0.03049	0.00000	0.00759	0.00000	0.00000	0.00000
tremor	0.01220	0.11679	0.00881	0.00008	0.01168	0.01416	0.01895	0.11241	0.03430	0.02898
intestinal.perforation	0.00000	0.00000	0.00000	0.00000	0.02284	0.00000	0.00000	0.00000	0.01024	0.01535
blood.prolactin.increased	0.00000	0.00000	0.00892	0.00000	0.04882	0.00000	0.00000	0.00000	0.00000	0.00000
tendon.disorder	0.03455	0.00000	0.00000	0.00000	0.03212	0.00000	0.00000	0.00000	0.00000	0.00000
face.oedema	0.00557	0.02416	0.00000	0.04300	0.04209	0.00000	0.00000	0.05714	0.00000	0.05816
acne	0.09264	0.00000	0.00041	0.10554	0.02737	0.00014	0.00002	0.03457	0.01392	0.02424
antisocial.behaviour	0.00000	0.00000	0.00000	0.00000	0.03872	0.00000	0.00000	0.00000	0.00000	0.00000
micturition.disorder	0.00000	0.00298	0.01011	0.00000	0.06325	0.00000	0.00000	0.02042	0.00000	0.00000
feeling.jittery	0.00000	0.00000	0.06460	0.00000	0.00000	0.00000	0.00000	0.06932	0.00000	0.00000
cognitive.disorder	0.00000	0.00000	0.03660	0.00000	0.02590	0.00000	0.00000	0.02738	0.00000	0.00000
skin.irritation	0.00000	0.00000	0.02156	0.10621	0.00815	0.00000	0.00000	0.00000	0.00000	0.00000
urethral.disorder	0.05816	0.00000	0.14359	0.00000	0.00945	0.00000	0.00066	0.01053	0.00000	0.00000
gastrointestinal.ulcer	0.00000	0.00000	0.00000	0.00000	0.03856	0.00000	0.01779	0.00000	0.00000	0.00791
polyneuropathy	0.00000	0.00000	0.00992	0.00824	0.00000	0.00000	0.00000	0.00000	0.01762	0.05047
psoriasis	0.01177	0.00000	0.01749	0.00551	0.05772	0.00000	0.00000	0.00000	0.02000	0.00000
infection	0.04512	0.02273	0.03418	0.00000	0.03097	0.14755	0.04897	0.00000	0.04563	0.09246
cystitis.noninfective	0.10981	0.01705	0.00000	0.01192	0.04063	0.00443	0.00000	0.00281	0.00000	0.00000
hypertonia	0.07603	0.00893	0.00000	0.00000	0.04732	0.00000	0.00000	0.05393	0.00000	0.01260
prostatitis	0.00000	0.00000	0.03078	0.00000	0.03386	0.00000	0.00000	0.02790	0.00000	0.00000
urethritis.noninfective	0.00958	0.00000	0.00000	0.00000	0.04221	0.00000	0.00000	0.00000	0.00000	0.00000
angina.pectoris	0.04915	0.13749	0.00000	0.00000	0.01839	0.03738	0.00000	0.02221	0.00317	0.00000
hypersomnia	0.00000	0.00000	0.01864	0.00000	0.03940	0.00000	0.00000	0.06144	0.00000	0.00000
wound.infection	0.00000	0.00000	0.02845	0.00000	0.02723	0.00000	0.00000	0.00000	0.02341	0.00000
injection.site.bruising	0.01324	0.00000	0.07336	0.00749	0.00000	0.00000	0.00000	0.00000	0.00000	0.00000
eyelid.oedema	0.00000	0.00000	0.02942	0.09384	0.00000	0.00000	0.00000	0.00000	0.01929	0.00000
neuroleptic.malignant.syndrome	0.00000	0.00000	0.00000	0.00000	0.01817	0.00000	0.00000	0.02205	0.00000	0.00000
urinary.hesitation	0.00261	0.00000	0.03799	0.00976	0.00338	0.00000	0.00000	0.06733	0.00000	0.00000
respiratory.disorder	0.00000	0.00000	0.01714	0.05098	0.00000	0.00579	0.00000	0.00000	0.00000	0.00596
haemoglobin.decreased	0.00000	0.00000	0.00658	0.00000	0.00000	0.00000	0.00000	0.00000	0.12085	0.06292
tension	0.08699	0.11192	0.00000	0.00000	0.00502	0.00000	0.00631	0.12003	0.00000	0.00001
hypercalciuria	0.03953	0.00000	0.00125	0.00000	0.01633	0.00000	0.00000	0.00000	0.00000	0.00000
serum.sickness	0.00000	0.00000	0.00000	0.00000	0.01096	0.00000	0.01329	0.00000	0.01029	0.00000
azotaemia	0.00000	0.01406	0.00000	0.00000	0.00990	0.00000	0.00000	0.00000	0.06638	0.00000
nephrotic.syndrome	0.00608	0.00000	0.00000	0.00000	0.01916	0.00000	0.00914	0.00000	0.03224	0.01233
psychomotor.retardation	0.00000	0.00000	0.01793	0.00000	0.03872	0.00000	0.00000	0.02173	0.00000	0.00000
discomfort	0.07505	0.01778	0.00000	0.07379	0.00000	0.02289	0.04108	0.09580	0.01775	0.09705
thrombophlebitis	0.01997	0.01332	0.00000	0.00000	0.03332	0.00000	0.00010	0.00000	0.06700	0.08172
fatigue	0.05957	0.08202	0.01059	0.02603	0.00134	0.08797	0.16859	0.06854	0.03285	0.04816
increased.tendency.to.bruise	0.01516	0.00000	0.02514	0.02567	0.02385	0.00000	0.00000	0.00615	0.00391	0.00000
monocytosis	0.00000	0.00000	0.00000	0.00000	0.03018	0.00000	0.01201	0.00000	0.00273	0.00000
hypoaesthesia.oral	0.00000	0.00000	0.01711	0.00000	0.00000	0.00000	0.02311	0.03635	0.00000	0.00000
arthralgia	0.06029	0.02845	0.01782	0.01511	0.01738	0.14681	0.06307	0.02193	0.03397	0.06968
arrhythmia.supraventricular	0.00000	0.01788	0.00444	0.00275	0.03893	0.00000	0.00000	0.00000	0.01668	0.00000
electrolyte.imbalance	0.00000	0.01739	0.03799	0.00299	0.02528	0.00000	0.00000	0.00000	0.00369	0.01058
cardiac.disorder	0.02496	0.00000	0.15441	0.00000	0.00000	0.00000	0.00000	0.01257	0.00000	0.00000
application.site.vesicles	0.00190	0.00000	0.00000	0.09489	0.00000	0.00000	0.00000	0.00000	0.00000	0.00000
pericardial.effusion	0.00000	0.02511	0.00509	0.00148	0.01471	0.00000	0.00000	0.00000	0.04999	0.04490
bone.pain	0.07530	0.00062	0.01776	0.02233	0.01836	0.04546	0.00000	0.00000	0.04421	0.07837
generalised.oedema	0.00599	0.01924	0.00000	0.00000	0.05828	0.00000	0.00000	0.00000	0.04321	0.02556
myocarditis	0.00636	0.00000	0.00000	0.01339	0.03216	0.00000	0.00000	0.00000	0.01003	0.00000
faecaloma	0.00000	0.00000	0.00000	0.00000	0.04860	0.00000	0.01473	0.00000	0.00000	0.00000
acute.coronary.syndrome	0.06469	0.08061	0.00000	0.00000	0.02595	0.00000	0.00000	0.00775	0.03715	0.00000
haematoma	0.02833	0.00000	0.04137	0.00000	0.04194	0.00000	0.00000	0.00000	0.00000	0.08639
dizziness.postural	0.00000	0.00080	0.00184	0.01980	0.03165	0.02048	0.00000	0.06273	0.00000	0.00000
hyperglycaemia	0.00945	0.07261	0.00000	0.00000	0.01421	0.01858	0.03960	0.02286	0.11014	0.04380
temperature.intolerance	0.00000	0.01306	0.03373	0.02171	0.01201	0.00000	0.00000	0.00000	0.00337	0.00000
pleurisy	0.00000	0.00420	0.01465	0.00000	0.04436	0.00000	0.00000	0.00000	0.00416	0.00000
irritability	0.04166	0.00000	0.06100	0.01863	0.00421	0.00010	0.00001	0.11215	0.00968	0.00000
skin.burning.sensation	0.00000	0.00000	0.00000	0.10736	0.00000	0.00000	0.00000	0.00000	0.00000	0.00000
lymphocyte.count.decreased	0.00000	0.00000	0.00000	0.00000	0.00000	0.00000	0.00000	0.00163	0.08616	0.00000
tooth.disorder	0.06100	0.00000	0.00000	0.02122	0.06194	0.06462	0.00000	0.00000	0.00000	0.00000
flushing	0.06413	0.14698	0.03791	0.03600	0.00000	0.01303	0.05409	0.03906	0.00165	0.00000
cardiac.murmur	0.01009	0.02311	0.08302	0.00000	0.00000	0.00000	0.00000	0.00000	0.00417	0.01767
gastrointestinal.pain	0.05442	0.08084	0.01659	0.01103	0.01456	0.09842	0.18144	0.03534	0.02863	0.04127
salivary.hypersecretion	0.00000	0.01761	0.00000	0.00000	0.02715	0.00000	0.00000	0.10362	0.00000	0.03790
dysaesthesia	0.00656	0.00000	0.00000	0.07236	0.02023	0.02039	0.00000	0.02214	0.00000	0.04486
blood.potassium.decreased	0.01102	0.00094	0.00000	0.00000	0.00000	0.01203	0.00000	0.00000	0.10609	0.00000
interstitial.lung.disease	0.01622	0.00000	0.00471	0.01302	0.00865	0.00000	0.00000	0.00000	0.05346	0.06513
duodenal.ulcer	0.00000	0.00000	0.00000	0.00000	0.04900	0.00000	0.01144	0.00000	0.01747	0.00000
eye.infection	0.00000	0.00000	0.00127	0.05006	0.01307	0.01041	0.00000	0.00000	0.00000	0.00000
chills	0.03847	0.05318	0.00425	0.02878	0.00577	0.02589	0.05569	0.07734	0.04419	0.09420
abnormal.behaviour	0.00000	0.00000	0.01648	0.00000	0.03334	0.00000	0.00000	0.05626	0.00000	0.00000
punctate.keratitis	0.00000	0.00000	0.00000	0.08958	0.00000	0.00000	0.00000	0.00000	0.00000	0.01217
hypomania	0.00000	0.00000	0.00435	0.00000	0.03124	0.00000	0.00000	0.04302	0.00000	0.00000
muscle.twitching	0.00394	0.00000	0.00000	0.00000	0.05424	0.00000	0.00000	0.07574	0.00000	0.00000
melaena	0.05436	0.04229	0.00000	0.00469	0.04579	0.00000	0.01240	0.00000	0.01463	0.01306
hypokalaemia	0.00000	0.07334	0.01357	0.00000	0.01868	0.00000	0.04635	0.00000	0.10091	0.06627
vaginal.haemorrhage	0.10141	0.00000	0.01179	0.00000	0.04428	0.00000	0.00000	0.00000	0.00000	0.01432
malignant.melanoma	0.00000	0.00000	0.00000	0.00000	0.02704	0.00000	0.00000	0.00000	0.04468	0.00000
anaemia	0.04469	0.00585	0.02057	0.00000	0.01664	0.05247	0.07849	0.01088	0.07835	0.11638
alopecia	0.05917	0.00000	0.00175	0.05081	0.01629	0.00000	0.11464	0.03125	0.05500	0.09082
emotional.disorder	0.00000	0.00000	0.02909	0.00000	0.02113	0.00000	0.00000	0.03145	0.00000	0.00000
urine.abnormality	0.05109	0.00000	0.03102	0.00000	0.04520	0.00000	0.00000	0.00000	0.00000	0.01440
hypercholesterolaemia	0.06045	0.00000	0.00992	0.02117	0.03373	0.00104	0.01221	0.00000	0.09177	0.00869
breath.sounds.abnormal	0.00000	0.01367	0.02949	0.00000	0.00000	0.00000	0.00000	0.00000	0.00000	0.08285
hemiplegia	0.00000	0.00000	0.00000	0.00022	0.05112	0.00000	0.00000	0.01358	0.00000	0.03018
eye.pruritus	0.00000	0.00000	0.01666	0.09898	0.02332	0.00000	0.00000	0.00000	0.01108	0.00000
purpura	0.03590	0.03257	0.00082	0.00000	0.04749	0.00000	0.00000	0.00328	0.00403	0.07117
menopausal.symptoms	0.12690	0.00000	0.03867	0.00000	0.00046	0.00000	0.01661	0.08106	0.00000	0.02723
skin.hypertrophy	0.00000	0.00000	0.00000	0.00427	0.06027	0.00000	0.00000	0.00000	0.00930	0.00000
staphylococcal.infection	0.00000	0.00000	0.04037	0.02563	0.00636	0.00000	0.00000	0.00000	0.01791	0.00000
stomatitis	0.05243	0.00000	0.00309	0.04069	0.03216	0.00336	0.08904	0.00000	0.04015	0.10324
dementia	0.01640	0.00000	0.00000	0.00000	0.05408	0.00000	0.00000	0.00000	0.00000	0.00000
pallor	0.00000	0.04098	0.06827	0.00000	0.02520	0.00000	0.00000	0.02402	0.00000	0.02655
laryngeal.oedema	0.00000	0.01228	0.00000	0.02078	0.02933	0.00000	0.00000	0.00000	0.00000	0.01873
faecalith	0.00000	0.00000	0.00000	0.00000	0.04860	0.00000	0.01473	0.00000	0.00000	0.00000
hangover	0.00000	0.00000	0.00000	0.00000	0.02591	0.00000	0.00650	0.05292	0.00000	0.00000
prostatic.disorder	0.04744	0.00000	0.00000	0.01345	0.04507	0.00000	0.00000	0.02842	0.00000	0.00000
retinal.degeneration	0.00000	0.00000	0.00000	0.00860	0.03580	0.00708	0.00000	0.00000	0.00000	0.00000
euphoric.mood	0.00000	0.02324	0.00000	0.00000	0.04109	0.00000	0.00000	0.08506	0.00000	0.00000
white.blood.cell.count.decreased	0.02685	0.00000	0.00312	0.00000	0.00000	0.00000	0.00000	0.00699	0.11456	0.00000
epigastric.discomfort	0.00000	0.00000	0.06557	0.00000	0.00000	0.00000	0.03218	0.02670	0.00000	0.00000
sinus.tachycardia	0.00000	0.07758	0.00001	0.00000	0.00775	0.00000	0.00000	0.05534	0.00000	0.00000
throat.tightness	0.00000	0.01875	0.01090	0.00048	0.05124	0.00000	0.00568	0.00000	0.00000	0.00000
hyperthyroidism	0.00000	0.00000	0.01716	0.01053	0.04511	0.00000	0.00000	0.00000	0.02712	0.00000
peripheral.motor.neuropathy	0.00000	0.00000	0.00000	0.00000	0.00000	0.00000	0.00000	0.00000	0.00000	0.08380
road.traffic.accident	0.00000	0.00000	0.01703	0.00000	0.01257	0.00000	0.00000	0.03011	0.01641	0.00000
rash.maculo-papular	0.00000	0.00000	0.01985	0.04451	0.06143	0.00000	0.03852	0.00000	0.03013	0.01072
cholecystitis	0.02315	0.00000	0.00000	0.00000	0.04063	0.00295	0.01368	0.00000	0.05016	0.00000
retinal.haemorrhage	0.00000	0.00000	0.00000	0.03804	0.05101	0.00000	0.00000	0.00000	0.00000	0.00155
amenorrhoea	0.09577	0.00000	0.00569	0.00000	0.02237	0.00000	0.00000	0.05468	0.02019	0.00920
rash	0.05471	0.07751	0.00175	0.04192	0.00271	0.06793	0.18542	0.04810	0.03886	0.04733
vascular.headache	0.00667	0.00000	0.00000	0.00000	0.03611	0.00000	0.00000	0.00000	0.00000	0.00000
thrombocytosis	0.00000	0.00000	0.03488	0.00000	0.02831	0.00000	0.00463	0.00000	0.08420	0.02374
respiratory.failure	0.00000	0.04896	0.07060	0.00000	0.02502	0.00000	0.00000	0.00000	0.00109	0.04345
hyperuricaemia	0.00000	0.00000	0.00000	0.00000	0.03090	0.00000	0.00000	0.00464	0.11530	0.00000
malaise	0.06304	0.00005	0.00009	0.04534	0.00095	0.01962	0.00000	0.10452	0.03416	0.12005
asocial.behaviour	0.00000	0.00000	0.00000	0.00000	0.03872	0.00000	0.00000	0.00000	0.00000	0.00000
post.procedural.haemorrhage	0.00000	0.00000	0.03933	0.00000	0.01181	0.00000	0.01848	0.00000	0.00000	0.05678
dyspepsia	0.05666	0.08461	0.01641	0.02418	0.01341	0.09249	0.17054	0.04634	0.01568	0.02155
alcohol.intolerance	0.01324	0.00783	0.00000	0.00996	0.04156	0.00000	0.00000	0.00000	0.01911	0.00000
hypercalcaemia	0.05633	0.03303	0.00000	0.00000	0.00062	0.00680	0.00000	0.00000	0.08354	0.00000
gastrointestinal.perforation	0.00000	0.00508	0.01489	0.00000	0.00000	0.00000	0.00000	0.00000	0.04110	0.00000
drug.ineffective	0.00570	0.00000	0.00001	0.04100	0.01151	0.00000	0.00000	0.00000	0.00997	0.00000
abdominal.pain	0.05339	0.08028	0.01905	0.01189	0.01290	0.09849	0.18177	0.03577	0.02884	0.04139
congenital.eye.disorder	0.00000	0.00000	0.01701	0.00000	0.03992	0.00000	0.00000	0.01554	0.00000	0.00000
angioedema	0.00000	0.05119	0.01262	0.01687	0.01019	0.01349	0.05049	0.01223	0.03992	0.01472
retinal.disorder	0.00000	0.00000	0.00680	0.00000	0.04365	0.03087	0.00000	0.00000	0.00000	0.00000
bladder.pain	0.10974	0.01928	0.00000	0.00957	0.03175	0.00000	0.00000	0.02679	0.00000	0.00000
contusion	0.03391	0.00000	0.04472	0.00000	0.02995	0.07682	0.00000	0.01487	0.00000	0.07189
septic.shock	0.00000	0.00000	0.06393	0.00000	0.00000	0.00000	0.00000	0.00000	0.01778	0.04262
nightmare	0.00000	0.01374	0.00000	0.01402	0.03560	0.01560	0.00000	0.09306	0.00000	0.00000
blood.pressure.increased	0.03352	0.00000	0.06368	0.03861	0.00000	0.00000	0.00442	0.06707	0.00000	0.00000
pulmonary.fibrosis	0.00000	0.01219	0.00000	0.00000	0.02415	0.00000	0.00000	0.00000	0.00000	0.04027
eye.pain	0.02307	0.00000	0.00000	0.09893	0.04421	0.02512	0.00000	0.03821	0.00000	0.01332
intestinal.obstruction	0.00000	0.00000	0.02939	0.00556	0.04496	0.00000	0.00000	0.00000	0.00000	0.05247
anorectal.discomfort	0.06705	0.00000	0.00617	0.00000	0.03578	0.00000	0.00030	0.00000	0.00000	0.03303
chest.discomfort	0.00000	0.10885	0.06669	0.02302	0.00316	0.00000	0.00000	0.02970	0.00000	0.00000
akathisia	0.00000	0.00000	0.00000	0.00000	0.02268	0.00000	0.00710	0.11051	0.00000	0.00000
extrapyramidal.disorder	0.00000	0.00000	0.00000	0.00000	0.04470	0.00000	0.00000	0.08472	0.00000	0.00000
faeces.discoloured	0.01155	0.00000	0.01506	0.00000	0.03352	0.00000	0.00000	0.00000	0.00000	0.00000
blepharitis	0.00000	0.00000	0.00012	0.08078	0.05917	0.00000	0.00000	0.00000	0.00000	0.00211
enterocolitis	0.00683	0.00000	0.01388	0.01178	0.02868	0.00000	0.00349	0.00000	0.00000	0.00000
petechiae	0.00000	0.00000	0.04032	0.00026	0.03113	0.00000	0.00000	0.01310	0.02330	0.07372
dysuria	0.06864	0.04294	0.01249	0.01444	0.00225	0.00000	0.00000	0.09229	0.02217	0.05017
oedema.peripheral	0.05494	0.05649	0.01923	0.00261	0.01319	0.13313	0.05495	0.01903	0.04859	0.05983
haemorrhage	0.07669	0.00000	0.00000	0.04584	0.02069	0.00000	0.02740	0.00000	0.02573	0.12972
oral.herpes	0.01612	0.00000	0.01502	0.04607	0.02283	0.00000	0.00000	0.00000	0.01679	0.00000
erythema.nodosum	0.00000	0.00000	0.00027	0.02149	0.02142	0.00000	0.00000	0.00000	0.02602	0.00000
pruritus.generalised	0.00000	0.00000	0.07100	0.00912	0.00730	0.00000	0.01977	0.00127	0.01432	0.00000
injection.site.inflammation	0.00378	0.00000	0.05422	0.00723	0.02610	0.00000	0.00000	0.00000	0.00000	0.06634
mood.swings	0.10985	0.00000	0.00470	0.01427	0.02435	0.00000	0.00000	0.07176	0.00000	0.03177
anorgasmia	0.00000	0.00000	0.00000	0.00000	0.05321	0.00000	0.00000	0.03606	0.00000	0.00000
micturition.urgency	0.00668	0.00000	0.00000	0.03079	0.05359	0.00000	0.00000	0.04282	0.01543	0.00000
carpal.tunnel.syndrome	0.05190	0.00000	0.03339	0.00000	0.02449	0.00000	0.00000	0.00000	0.00000	0.00000
infestation	0.00000	0.00000	0.17809	0.00000	0.00000	0.04639	0.00000	0.00000	0.00000	0.00000
hypotension	0.00654	0.14261	0.00087	0.00763	0.00175	0.02101	0.09614	0.07007	0.04156	0.03672
eructation	0.06076	0.00000	0.02894	0.02903	0.04606	0.00000	0.05937	0.00005	0.00000	0.00000
nasal.dryness	0.01623	0.00000	0.00000	0.09352	0.00000	0.02011	0.00000	0.00000	0.00000	0.00000
intraocular.pressure.increased	0.00000	0.00000	0.00000	0.07589	0.00000	0.00000	0.00000	0.00000	0.00000	0.00000
photosensitivity.reaction	0.00666	0.00000	0.00000	0.09187	0.06130	0.00000	0.08733	0.00391	0.00000	0.00233
delusion	0.00000	0.00000	0.00732	0.00000	0.06437	0.00000	0.00000	0.02201	0.00000	0.00000
stridor	0.00000	0.01590	0.00000	0.00000	0.04230	0.00000	0.00000	0.00000	0.00000	0.00695
liver.function.test.abnormal	0.03426	0.01715	0.01900	0.01127	0.03730	0.00000	0.07526	0.00000	0.05653	0.04960
infarction	0.00000	0.02475	0.00000	0.01596	0.01242	0.00000	0.00000	0.00000	0.04463	0.00000
lymphoedema	0.06933	0.00000	0.00000	0.00000	0.01782	0.00000	0.00000	0.00000	0.03713	0.00000
ataxia	0.00000	0.00000	0.00000	0.00000	0.03803	0.00000	0.00001	0.11122	0.00665	0.04068
gingival.pain	0.00000	0.00000	0.06168	0.00000	0.01448	0.00000	0.00000	0.00000	0.00943	0.00000
iritis	0.00000	0.00000	0.00000	0.05581	0.03525	0.00000	0.00000	0.00000	0.00000	0.00000
sunburn	0.00000	0.00000	0.00000	0.09693	0.02040	0.00000	0.00000	0.00000	0.00000	0.00000
catheter.site.pain	0.00000	0.00000	0.05762	0.00000	0.00000	0.00000	0.00000	0.00000	0.00717	0.02057
haemorrhagic.disorder	0.00000	0.00000	0.00647	0.00000	0.04872	0.00000	0.00000	0.00415	0.00000	0.00000
libido.increased	0.04825	0.00000	0.00726	0.00000	0.05057	0.00000	0.00000	0.02976	0.00000	0.00000
suicidal.ideation	0.00000	0.00000	0.00415	0.00000	0.05020	0.00000	0.00939	0.04131	0.00000	0.00000
blood.urea.increased	0.02169	0.02752	0.01935	0.00000	0.01204	0.00000	0.00000	0.00000	0.10620	0.01835
arteriosclerosis	0.00000	0.00000	0.02127	0.00376	0.03594	0.00000	0.00000	0.00000	0.00000	0.00000
derealisation	0.00000	0.00000	0.01552	0.00000	0.02466	0.00000	0.00000	0.03116	0.00000	0.00000
visual.acuity.reduced	0.00000	0.00000	0.00000	0.08098	0.04532	0.00000	0.00000	0.01145	0.00000	0.00771
fluid.retention	0.06158	0.03165	0.00000	0.01897	0.04504	0.00000	0.00000	0.00116	0.04804	0.02038
dyspnoea.exertional	0.00000	0.01050	0.08636	0.00000	0.00000	0.00000	0.00000	0.00746	0.02970	0.00000
mouth.ulceration	0.04106	0.00000	0.04499	0.03100	0.04077	0.00000	0.04063	0.00000	0.00000	0.05966
erectile.dysfunction	0.09061	0.04272	0.01591	0.00000	0.00652	0.00189	0.00000	0.09583	0.03375	0.00000
hyperbilirubinaemia	0.00000	0.00000	0.01218	0.00000	0.02391	0.00000	0.00560	0.00000	0.10482	0.06653
musculoskeletal.discomfort	0.05882	0.03148	0.01332	0.01845	0.01632	0.14285	0.08117	0.03399	0.02834	0.07113
bacterial.infection	0.01463	0.01094	0.06035	0.05047	0.02444	0.00000	0.00000	0.00000	0.00000	0.04742
libido.decreased	0.09249	0.00005	0.00000	0.00000	0.01389	0.00000	0.00000	0.10100	0.02326	0.00000
tachypnoea	0.00000	0.00540	0.09548	0.00000	0.00000	0.00000	0.00000	0.00000	0.00000	0.01636
electrocardiogram.qt.prolonged	0.00000	0.03799	0.00000	0.00000	0.03384	0.00000	0.00835	0.00000	0.06067	0.00000
retroperitoneal.haemorrhage	0.00000	0.01876	0.00185	0.00000	0.01199	0.00000	0.00000	0.00000	0.00000	0.02947
blood.albumin.decreased	0.00000	0.00000	0.04528	0.00000	0.00000	0.00000	0.00000	0.00000	0.07487	0.00000
haematochezia	0.00000	0.00424	0.00538	0.00000	0.05776	0.01116	0.00000	0.00000	0.00000	0.01215
iron.deficiency.anaemia	0.00000	0.00000	0.00000	0.00000	0.03778	0.00000	0.00000	0.01715	0.00000	0.00000
gynaecomastia	0.08278	0.00000	0.02472	0.00062	0.00898	0.00000	0.00000	0.04103	0.03172	0.02549
pulmonary.hypertension	0.00000	0.00733	0.03576	0.00000	0.00778	0.00000	0.00000	0.00000	0.01480	0.03660
sticky.skin	0.00000	0.00722	0.00000	0.00000	0.00000	0.00000	0.00000	0.05546	0.00000	0.00000
panic.attack	0.00000	0.00000	0.03126	0.00000	0.01962	0.00000	0.00000	0.04641	0.00000	0.00000
epistaxis	0.05160	0.00000	0.01164	0.03300	0.02929	0.12272	0.00001	0.01376	0.02174	0.09538
conjunctival.hyperaemia	0.00000	0.04026	0.00000	0.09321	0.00000	0.00000	0.00000	0.00000	0.00000	0.00000
neurosis	0.00000	0.00000	0.00000	0.00000	0.07090	0.00000	0.00000	0.00732	0.00000	0.00000
inflammation	0.00000	0.00000	0.05185	0.07762	0.00789	0.00000	0.05277	0.00000	0.00000	0.05508
conjunctival.oedema	0.00000	0.00000	0.00000	0.07778	0.01435	0.00000	0.00000	0.00000	0.00000	0.00000
cerebellar.syndrome	0.00582	0.00000	0.00000	0.00000	0.04314	0.00000	0.00000	0.00000	0.00000	0.00473
tendonitis	0.03863	0.00002	0.00747	0.00000	0.04951	0.00490	0.00000	0.00000	0.00985	0.00000
tracheobronchitis	0.03546	0.00862	0.00001	0.00000	0.01504	0.03617	0.00000	0.00000	0.00884	0.00000
aspartate.aminotransferase.increased	0.00814	0.00306	0.01875	0.00448	0.03259	0.01496	0.07101	0.00002	0.11014	0.06323
skin.lesion	0.00000	0.00000	0.08537	0.00133	0.00000	0.00000	0.00000	0.00000	0.04561	0.00000
osteonecrosis	0.00725	0.00000	0.00000	0.00000	0.02971	0.00000	0.00000	0.00000	0.02986	0.00000
productive.cough	0.00000	0.04935	0.02463	0.04505	0.00000	0.00243	0.00000	0.00000	0.00000	0.02977
proteinuria	0.00000	0.00000	0.00000	0.00000	0.00662	0.00000	0.01988	0.00638	0.13081	0.00000
tongue.discolouration	0.00332	0.00000	0.00000	0.00000	0.04947	0.00000	0.01584	0.00000	0.00000	0.01025
pruritus	0.05653	0.06764	0.01289	0.08382	0.00010	0.04434	0.17370	0.05545	0.02832	0.03664
libido.disorder	0.00000	0.00000	0.00460	0.00000	0.03894	0.00000	0.00000	0.03550	0.00000	0.00000
hair.texture.abnormal	0.01235	0.00000	0.01958	0.02078	0.03473	0.00000	0.00000	0.00000	0.00000	0.00000
vasculitis	0.00000	0.02719	0.00615	0.00000	0.01322	0.00000	0.00000	0.01957	0.05690	0.00000
acute.respiratory.distress.syndrome	0.00000	0.02664	0.00000	0.01803	0.00862	0.00000	0.00000	0.00000	0.02040	0.02469
seasonal.allergy	0.00000	0.00000	0.03270	0.03109	0.02577	0.03693	0.00000	0.01609	0.00000	0.00000
exophthalmos	0.00397	0.00000	0.00000	0.00000	0.03827	0.00000	0.00000	0.00086	0.00000	0.00000
deep.vein.thrombosis	0.03804	0.00000	0.09003	0.00000	0.00558	0.00000	0.00000	0.00000	0.01767	0.03620
muscle.rigidity	0.00000	0.04456	0.00000	0.00000	0.01284	0.00000	0.00000	0.07735	0.00000	0.00000
hirsutism	0.08279	0.00000	0.00000	0.03920	0.03313	0.00000	0.00000	0.00000	0.00000	0.00000
rash.papular	0.00000	0.00000	0.02054	0.04086	0.03168	0.00000	0.00000	0.00000	0.02168	0.00000
cervix.disorder	0.05529	0.00000	0.00475	0.00000	0.01254	0.00000	0.00000	0.00000	0.00000	0.00000
thyroid.disorder	0.00000	0.00000	0.00000	0.00000	0.03116	0.00000	0.00000	0.00000	0.03377	0.00000
proctalgia	0.06801	0.00000	0.01349	0.00000	0.03250	0.00000	0.00001	0.00000	0.00000	0.03844
vulvovaginal.candidiasis	0.06575	0.00000	0.00000	0.03586	0.04731	0.00000	0.02819	0.00000	0.00000	0.00000
hypocalcaemia	0.00000	0.02803	0.00118	0.00000	0.01236	0.00000	0.00000	0.00000	0.12161	0.05629
night.sweats	0.03873	0.00000	0.07375	0.00000	0.00416	0.00000	0.00000	0.01096	0.07128	0.00000
hypernatraemia	0.00000	0.01464	0.00248	0.00000	0.00579	0.00000	0.00000	0.00002	0.08758	0.00000
conjunctivitis.allergic	0.00000	0.00000	0.00000	0.07508	0.00000	0.00000	0.00000	0.00000	0.00000	0.00000
vulvovaginitis	0.07621	0.00000	0.00000	0.01270	0.00000	0.00000	0.00000	0.00000	0.00000	0.00000
visual.impairment	0.06774	0.06551	0.00000	0.05837	0.02037	0.00000	0.05467	0.06919	0.00024	0.03671
ischaemia	0.05202	0.00000	0.00000	0.00000	0.00000	0.00000	0.00000	0.00804	0.02753	0.00371
