# Supplementary material for: Predicting the frequencies of drug side effects
Source: Nat Commun. 2020 Sep 11;11:4575. doi: 10.1038/s41467-020-18305-y (PMC7486409; doi:10.1038/s41467-020-18305-y)
Supplement: Supplementary file 13 — Supplementary Data 11 [file 41467_2020_18305_MOESM13_ESM.txt]

RepresentationNumber	ATCcode	nodrugsInATC	noTotalCategoriesTested	pvalOneTailedWilcoxonSumRank	MedianThisCAT	MedianAllPairs	p.adjust
1	G	50	14	7.68503e-06	10.69911	0.00328	9.78094727272727e-05
1	L	129	14	0.000419977	2.89192	0.00328	0.00489973166666667
2	C	111	14	2.03579e-11	10.69591	3.0021	7.125265e-10
4	D	45	14	3.14415e-11	17.76707	0	8.232e-10
4	S	47	14	5.10613e-08	11.23965	0	8.9357275e-07
5	N	142	14	1.29867e-14	6.614	0	6.06046e-13
6	R	46	14	5.6393e-07	15.7743	5.47933	8.77224444444444e-06
7	J	105	14	6.87953e-10	11.90379	6.69392	1.375906e-08
8	N	142	14	2.48163e-33	16.00069	0.10781	3.474282e-31
9	J	105	14	2.16729e-06	6.20446	0	3.034206e-05
9	L	129	14	3.528e-11	6.7006	0	8.232e-10
10	L	129	14	4.54972e-19	10.81153	0.00391	3.184804e-17
