# Supplementary material for: Predicting the frequencies of drug side effects
Source: Nat Commun. 2020 Sep 11;11:4575. doi: 10.1038/s41467-020-18305-y (PMC7486409; doi:10.1038/s41467-020-18305-y)
Supplement: Supplementary file 14 — Supplementary Data 12 [file 41467_2020_18305_MOESM14_ESM.txt]

RepresentationNumber	ATCcode	nodrugsInATC	noTotalCategoriesTested	pvalOneTailedWilcoxonSumRank	MedianThisCAT	MedianAllPairs	p.adjust
1	G03	20	76	4.80121e-08	21.43754	0.00328	4.05435511111111e-06
1	L02	20	76	3.36451e-12	29.88804	0.00328	1.23103786666667e-09
1	N06	34	76	0.000773873	7.51109	0.00328	0.0158957697297297
2	C01	24	76	1.13055e-06	15.54029	3.0021	6.13727142857143e-05
2	C07	15	76	0.000108893	12.52061	3.0021	0.00343505384615385
2	C08	10	76	4.07687e-05	16.45697	3.0021	0.00147543866666667
2	C09	18	76	8.00082e-06	13.54763	3.0021	0.0003200328
2	N01	11	76	0.000557474	17.94909	3.0021	0.0124611835294118
3	J02	9	76	0.0014994	15.47883	0	0.0292190769230769
3	N06	34	76	0.00075131	4.9411	0	0.0158609888888889
4	D07	11	76	7.02458e-05	16.1808	0	0.00232116556521739
4	D10	8	76	2.04937e-06	27.47264	0	9.7345075e-05
4	L01	90	76	0.000319668	3.14397	0	0.007592115
4	R01	15	76	0.000629576	12.01931	0	0.0136707931428571
4	S01	46	76	1.60056e-08	11.4392	0	1.520532e-06
5	N02	20	76	0.00111312	12.76535	0	0.0222624
5	N03	20	76	1.07599e-07	24.09307	0	8.177524e-06
5	N04	13	76	0.00015549	14.92453	0	0.00422044285714286
5	N05	33	76	0.000164683	3.9836	0	0.00431583034482759
5	N06	34	76	3.98599e-06	11.29993	0	0.000169594844444444
6	A10	20	76	4.01672e-06	16.17779	5.47933	0.000169594844444444
6	C10	14	76	0.000211507	17.91878	5.47933	0.00535817733333333
6	G04	19	76	0.000304342	14.3748	5.47933	0.00746128774193548
6	R01	15	76	2.16351e-05	18.67977	5.47933	0.0008221338
6	R03	29	76	3.15831e-07	17.39039	5.47933	2.000263e-05
7	A02	10	76	0.000349984	12.80505	6.69392	0.00806023757575758
7	J01	47	76	3.43211e-09	13.45289	6.69392	4.20161657142857e-07
7	J05	46	76	0.000113054	11.12754	6.69392	0.00343505384615385
7	V03	12	76	0.00157311	11.94086	6.69392	0.02988909
8	N02	20	76	2.13803e-07	13.3585	0.10781	1.47718436363636e-05
8	N03	20	76	3.86991e-09	20.25138	0.10781	4.20161657142857e-07
8	N04	13	76	1.22736e-06	16.1698	0.10781	6.218624e-05
8	N05	33	76	2.5299e-11	18.76319	0.10781	4.80681e-09
8	N06	34	76	4.85936e-12	17.42118	0.10781	1.23103786666667e-09
9	J02	9	76	0.000117515	16.59311	0	0.00343505384615385
9	J05	46	76	3.5014e-07	8.9464	0	2.04697230769231e-05
9	L01	90	76	6.35127e-11	7.69393	0	9.6539304e-09
9	L04	17	76	0.00012391	16.36899	0	0.00348783703703704
10	B01	21	76	5.62279e-05	13.04659	0.00391	0.00194241836363636
10	L01	90	76	1.09053e-22	15.58501	0.00391	8.288028e-20
