# Supplementary material for: Predicting the frequencies of drug side effects
Source: Nat Commun. 2020 Sep 11;11:4575. doi: 10.1038/s41467-020-18305-y (PMC7486409; doi:10.1038/s41467-020-18305-y)
Supplement: Supplementary file 15 — Supplementary Data 13 [file 41467_2020_18305_MOESM15_ESM.txt]

RepresentationNumber	ATCcode	nodrugsInATC	noTotalCategoriesTested	pvalOneTailedWilcoxonSumRank	MedianThisCAT	MedianAllPairs	p.adjust
1	L02A	7	162	6.2922e-05	31.37028	0.00328	0.00485398285714286
1	L02B	13	162	4.51736e-09	29.64227	0.00328	1.46362464e-06
2	C01B	10	162	0.000174531	17.21516	3.0021	0.009424674
2	C07A	15	162	0.000108893	12.52061	3.0021	0.0070509
2	C09A	10	162	5.67883e-05	17.91068	3.0021	0.0045998523
4	D06B	6	162	0.000403234	17.01573	0	0.01814553
4	D07A	11	162	7.02458e-05	16.1808	0	0.00494774765217391
4	D10A	8	162	2.04937e-06	27.47264	0	0.00027666495
4	L01X	49	162	0.000198577	3.81401	0	0.0103772496774194
4	N02C	9	162	0.000570294	8.24281	0	0.0232173135
4	R01A	15	162	0.000629576	12.01931	0	0.0237189097674419
4	S01A	13	162	0.00106598	11.63874	0	0.0392474454545455
4	S01B	9	162	0.000614258	16.1808	0	0.0236928085714286
4	S01E	11	162	6.90918e-05	20.18578	0	0.00494774765217391
5	N02C	9	162	3.89807e-05	16.33356	0	0.00371463141176471
5	N03A	20	162	1.07599e-07	24.09307	0	2.17887975e-05
5	N04B	13	162	0.00015549	14.92453	0	0.00868599310344828
5	N05A	14	162	0.000483755	4.24849	0	0.0206232394736842
5	N06A	23	162	3.05725e-05	27.86601	0	0.003095465625
5	N06D	4	162	0.000573267	38.44691	0	0.0232173135
6	A10A	4	162	0.000363978	22.81797	5.47933	0.0168469817142857
6	A10B	16	162	0.000438599	15.12496	5.47933	0.0192035237837838
6	C10A	14	162	0.000211507	17.91878	5.47933	0.010707541875
6	R01A	15	162	2.16351e-05	18.67977	5.47933	0.00250349014285714
6	R03B	14	162	6.66131e-08	19.10951	5.47933	1.7985537e-05
7	A02B	10	162	0.000349984	12.80505	6.69392	0.0166757082352941
7	J01D	12	162	0.000602127	12.67834	6.69392	0.0236928085714286
7	J01M	10	162	0.00114425	14.03494	6.69392	0.041193
7	J05A	46	162	0.000113054	11.12754	6.69392	0.0070509
8	N02C	9	162	0.000114082	14.24467	0.10781	0.0070509
8	N03A	20	162	3.86991e-09	20.25138	0.10781	1.46362464e-06
8	N04B	13	162	1.22736e-06	16.1698	0.10781	0.00019883232
8	N05A	14	162	7.79889e-08	24.00412	0.10781	1.80488597142857e-05
8	N05B	6	162	0.00030768	22.96611	0.10781	0.0151042909090909
8	N06A	23	162	6.1336e-10	18.01532	0.10781	4.968216e-07
9	J02A	9	162	0.000117515	16.59311	0	0.0070509
9	J05A	46	162	3.5014e-07	8.9464	0	6.30252e-05
9	L01X	49	162	2.21753e-12	14.11266	0	3.5923986e-09
9	L04A	17	162	0.00012391	16.36899	0	0.00716907857142857
10	B01A	21	162	5.62279e-05	13.04659	0.00391	0.0045998523
10	L01A	13	162	4.30686e-05	19.8088	0.00391	0.003876174
10	L01B	13	162	1.39629e-06	22.64639	0.00391	0.000205635436363636
10	L01C	8	162	7.38803e-06	27.98539	0.00391	0.0009206622
10	L01D	7	162	2.87043e-05	22.0701	0.00391	0.003095465625
10	L01X	49	162	1.00266e-09	9.96936	0.00391	5.414364e-07
