# Supplementary material for: Predicting the frequencies of drug side effects
Source: Nat Commun. 2020 Sep 11;11:4575. doi: 10.1038/s41467-020-18305-y (PMC7486409; doi:10.1038/s41467-020-18305-y)
Supplement: Supplementary file 17 — Supplementary Data 15 [file 41467_2020_18305_MOESM17_ESM.txt]

RepresentationNumber	MedDRA	nodrugsInMedDRA	noTotalCategoriesTested	pvalOneTailedWilcoxonSumRank	MedianThisCAT	MedianAllPairs	p.adjust
1	Joint disorders	8	217	0.000845816	0.0539639	1.02743e-21	0.0483005452631579
1	Endocrine disorders of gonadal function	4	217	0.000749526	0.0827851	1.02743e-21	0.0478373947058824
1	Musculoskeletal and connective tissue disorders NEC	9	217	0.000823119	0.0487968	1.02743e-21	0.0483005452631579
1	Vulvovaginal disorders (excl infections and inflammations)	4	217	0.000595724	0.0919579	1.02743e-21	0.0430907026666667
1	Breast disorders	12	217	0.000502574	0.0274053	1.02743e-21	0.038949485
1	Menstrual cycle and uterine bleeding disorders	7	217	0.000161446	0.0792747	1.02743e-21	0.0193146275
2	Arteriosclerosis	stenosis	vascular insufficiency and necrosis	20	217	0.000217613	0.0251368	6.43406e-25	0.021464555
2	Cardiac arrhythmias	25	217	8.18334e-13	0.0741395	6.43406e-25	8.8789239e-10
2	Decreased and nonspecific blood pressure disorders and shock	12	217	0.000117165	0.0503771	6.43406e-25	0.0193146275
3	Skin and subcutaneous tissue infections and infestations	10	217	0.000354429	0.0262276	0.00404205	0.0295811896153846
3	Musculoskeletal and connective tissue disorders NEC	9	217	0.000693971	0.0392637	0.00404205	0.0470599084375
4	Administration site reactions	23	217	0.000132983	0.0500406	6.17935e-09	0.0193146275
5	Movement disorders (incl parkinsonism)	18	217	0.000330958	0.04089	0.0259029	0.0295811896153846
7	Gastrointestinal signs and symptoms	25	217	1.67687e-05	0.0147259	3.17038e-82	0.004548509875
8	Neuromuscular disorders	13	217	0.000178015	0.0465695	8.42537e-20	0.0193146275
8	Neurological disorders NEC	55	217	1.02099e-08	0.0324405	8.42537e-20	5.53887075e-06
9	Water	electrolyte and mineral investigations	4	217	0.00089097	0.079904	1.2732e-07	0.0483351225
9	White blood cell disorders	10	217	0.000155847	0.0609397	1.2732e-07	0.0193146275
9	Haematology investigations (incl blood groups)	12	217	0.000118553	0.0473138	1.2732e-07	0.0193146275
9	Renal disorders (excl nephropathies)	9	217	0.000941196	0.0408497	1.2732e-07	0.04862846
9	Electrolyte and fluid balance conditions	15	217	1.04325e-05	0.0485901	1.2732e-07	0.0037730875
