# Supplementary material for: Predicting the frequencies of drug side effects
Source: Nat Commun. 2020 Sep 11;11:4575. doi: 10.1038/s41467-020-18305-y (PMC7486409; doi:10.1038/s41467-020-18305-y)
Supplement: Supplementary file 18 — Supplementary Data 16 [file 41467_2020_18305_MOESM18_ESM.txt]

RepresentationNumber	AdmRLabel	nodrugs	noTotalCategoriesTested	pvalOneTailedWilcoxonSumRank	MedianGroup	MedianAllPairs	p.adjust
6	Inhal.aerosol	13	10	0.000161878	17.39039	5.47933	0.00539593333333333
6	Inhal.powder	19	10	3.78938e-06	16.53541	5.47933	0.000378938
6	Inhal.solution	13	10	0.000448775	14.56426	5.47933	0.00747958333333333
4	N	22	10	0.00027084	10.81022	0	0.00662586
6	N	22	10	0.000331293	12.89397	5.47933	0.00662586
8	O	467	10	4.73516e-05	3.80411	0.10781	0.00236758
